# Supplementary material for: Registered Report: Transcriptional Analysis of Savings Memory Suggests Forgetting is Due to Retrieval Failure
Source: eNeuro. 2020 Nov 12;7(6):ENEURO.0313-19.2020. doi: 10.1523/ENEURO.0313-19.2020 (PMC7665899; doi:10.1523/ENEURO.0313-19.2020)
Supplement: Extended Data Table 1-1 — Complete table of microarray results. This table provides microarray results for each transcript in each condition. The Transcript column provides the unique identified for the transcript probe. The BestAnnotation column provides an annotation (if available) for that transcript. The Previous_finding column indicates if that transcript was previously identified as regulated after long-term sensitization training. The LFC columns report the mean LFC for that transcript (trained vs control) by condition (d1 for new, w1 for forgetting, sav for savings). The adj.MoE columns report the 95% margins of error for these mean LFCs, adjusted to maintain a 5% false discovery rate. The adj.p values report the p values for a test for regulation (against an interval null of ±10%), adjusted to maintain a 5% false discovery rate. Note that where the adjusted p value is 1, the corresponding adjusted margin of error cannot be calculated and is listed as NA. Finally, the MoE columns report the raw 95% margins of error. Download Table 1-1, XLSX file. [file enu-eN-NWRGR-0313-19-s02.xlsx]

## Sheet: Extended Table 1-1
Transcript	BestAnnotation	Previous_Finding	LFC.d1rep	LFC.d1	LFC.w1	LFC.sav	adj.MoE.d1rep	adj.MoE.d1	adj.MoE.w1	adj.MoE.sav	adj.p.d1rep	adj.p.d1	adj.p.w1	adj.p.sav	MoE.d1	MoE.d12	MoE.w1	MoE.sav
GR212349.1	Transcribed locus	Maintenance	-1.61832	-1.02638	-0.081063	0.108927	0.039908	0.146536	NA	NA	3.53483e-12	7.14227e-07	1	1	0.0123233	0.048138	0.531297	0.498014
AJ556169.1	hemocyanin G-type, units Oda to Odg	Unregulated	-0.26503	-0.861616	-1.49868	1.01669	NA	NA	NA	NA	1	1	1	1	1.62669	1.56584	1.44246	1.53925
EB238672.1	PREDICTED: Aplysia californica filaggrin-like (LOC101850808), mRNA	Maintenance	-1.02605	-0.661429	0.0440374	-0.218872	0.0843487	0.272591	NA	NA	1.57914e-08	0.000707337	1	1	0.0350466	0.104021	0.614008	0.357067
EB252084.1	PREDICTED: Aplysia californica uncharacterized LOC101856168 (LOC101856168), misc_RNA	Maintenance	-0.769856	-0.569248	-0.106142	0.111888	0.154549	0.348571	NA	NA	7.20277e-06	0.0061983	1	1	0.0716985	0.133668	0.513394	0.503633
FF065511.1	Aplysia californica insulin-like peptide precursor II (LOC100533266), mRNA	Unregulated	-0.0194711	-0.539562	-0.200737	0.24823	NA	7.8559	NA	NA	1	0.875573	1	1	0.552435	0.398117	0.522719	0.506956
EB305050.1	Transcribed locus	Maintenance	-1.00168	-0.536176	0.101775	0.131598	0.0810268	0.375871	NA	NA	1.41165e-08	0.0118697	1	1	0.0329952	0.140462	0.525843	0.469684
EB259105.1	PREDICTED: Aplysia californica uncharacterized LOC101856168 (LOC101856168), misc_RNA	Maintenance	-0.439303	-0.516505	0.103918	0.0784674	0.573079	0.613517	NA	NA	0.112778	0.0867989	1	1	0.245913	0.207235	0.49965	0.525039
FF080573.1	Transcribed locus	Maintenance	-0.727913	-0.507609	0.0871046	0.0426995	0.171939	0.432701	NA	NA	2.12429e-05	0.0275358	1	1	0.0808178	0.15943	0.549384	0.629158
EB336155.1	PREDICTED: Aplysia californica putative leucine-rich repeat-containing protein DDB_G0290503-like (LOC101852738),	Unregulated	-0.0908501	-0.481129	0.278892	-0.0717103	NA	NA	NA	NA	1	1	1	1	0.644605	0.569239	0.621723	0.646512
EB233714.1	uncharacterized LOC106013163	Unregulated	0.0702137	-0.480229	-0.109937	0.397847	NA	NA	NA	NA	1	1	1	1	0.771638	0.718157	0.773708	0.734971
EB281419.1	PREDICTED: Aplysia californica probable sarcosine oxidase-like (LOC101845808), mRNA	Unregulated	-0.128079	-0.471825	-0.032689	-0.0079387	NA	0.347002	NA	NA	1	0.0147508	1	1	0.482372	0.129268	0.820746	0.879745
EB308445.1	PREDICTED: Aplysia californica uncharacterized LOC101854102 (LOC101854102), mRNA	Maintenance	-0.497523	-0.452673	0.165707	-0.33226	0.764315	5.12711	NA	NA	0.167641	0.84057	1	1	0.306918	0.328793	0.47477	0.388047
EB232454.1	PREDICTED: Aplysia californica uncharacterized LOC101849233 (LOC101849233), mRNA	Maintenance	-0.447283	-0.450872	-0.0170512	-0.00774231	0.299902	0.398703	NA	NA	0.0096407	0.0318137	1	1	0.147561	0.146137	0.817733	0.835792
EB220252.1	Transcribed locus	Maintenance	-0.755215	-0.448827	0.038175	0.00618139	0.0687993	0.281839	NA	NA	3.22157e-08	0.00702275	1	1	0.0289778	0.107969	1.05947	1.23831
CNSN01-F-110261-501_MINUS	Not Annotated	Unregulated	0.0585988	-0.448402	-0.0136405	-0.0128493	NA	NA	NA	NA	1	1	1	1	0.588574	0.499972	0.59245	0.590957
FF068475.1	PREDICTED: Aplysia californica nuclear receptor coactivator 6-like (LOC101860343), mRNA	Maintenance	-0.522105	-0.446005	-0.114482	0.129919	0.386916	0.857706	NA	NA	0.015259	0.258568	1	1	0.189149	0.227965	0.490488	0.472212
EB215450.1	Transcribed locus	Maintenance	-0.756122	-0.445379	-0.0320487	0.0496264	0.0948216	0.374981	NA	NA	2.93291e-07	0.0262003	1	1	0.0422816	0.137911	0.849453	0.788264
EB237986.1	Transcribed locus	Maintenance	-0.582453	-0.443355	0.144998	-0.0146617	0.151261	0.340463	NA	NA	3.95461e-05	0.0178344	1	1	0.071681	0.126247	0.436967	1.0157
GD206513.1	PREDICTED: Aplysia californica nuclear receptor coactivator 6-like (LOC101860343), mRNA	Maintenance	-0.498364	-0.442252	0.15549	0.308144	0.709299	5.06326	NA	NA	0.140584	0.842249	1	1	0.294178	0.32186	0.474775	0.390257
CNSN01-C-008864-501	Not Annotated	Unregulated	-0.0192749	-0.434983	0.0335517	-0.0220717	NA	NA	NA	NA	1	1	1	1	0.56445	0.462457	0.565484	0.56476
EB252293.1	PREDICTED: Aplysia californica uncharacterized LOC101863527 (LOC101863527), misc_RNA	Unregulated	-0.0437404	-0.43315	-0.0848806	0.19275	NA	NA	NA	NA	1	1	1	1	0.544925	0.427577	0.541192	0.514838
EB244508.1	Transcribed locus	Maintenance	-0.446658	-0.428749	0.0257162	0.0201599	0.234362	0.340891	NA	NA	0.00277625	0.0206883	1	1	0.116719	0.126036	1.04474	1.08169
EB307325.1	PREDICTED: Aplysia californica uncharacterized LOC101851673 (LOC101851673), mRNA	Maintenance	-0.512043	-0.422243	0.127174	-0.0122802	0.250433	0.503001	NA	NA	0.00188904	0.087537	1	1	0.125392	0.17022	0.481337	0.783035
EB254635.1	Transcribed locus	Maintenance	-0.519485	-0.415125	0.160822	0.0374662	0.406398	1.26477	NA	NA	0.0193147	0.46309	1	1	0.196827	0.251278	0.439697	0.56511
EB254587.1	PREDICTED: Aplysia californica uncharacterized LOC101858164 (LOC101858164), mRNA	Unregulated	-0.00371589	-0.412936	-0.987934	0.832157	NA	NA	NA	NA	1	1	1	1	1.03105	1.00496	0.891047	0.925839
EB336606.1	Transcribed locus	Maintenance	-0.634539	-0.410114	0.0311061	-0.009256	0.349666	2.38318	NA	NA	0.00360589	0.696221	1	1	0.173493	0.280842	0.543343	0.549619
EB231357.1	Transcribed locus	Maintenance	-0.567041	-0.408246	0.0397511	0.184841	0.267066	0.815006	NA	NA	0.00152936	0.274881	1	1	0.133748	0.212131	0.628563	0.392448
EB236232.1	SPARC-like	Unregulated	0.0337401	-0.406467	0.0640055	-0.410757	NA	NA	NA	NA	1	1	1	1	0.68647	0.636599	0.688598	0.635592
EB347435.1	Transcribed locus	Maintenance	-0.905866	-0.404381	0.0446071	0.262788	0.174844	2.06431	NA	NA	5.53254e-06	0.657271	1	1	0.0809558	0.271181	0.546442	0.36001
EB259915.1	PREDICTED: Aplysia californica EF-hand calcium-binding domain-containing protein 6-like (LOC101857710), mRNA	Maintenance	-0.753757	-0.401535	0.148729	0.0955111	0.287949	NA	NA	NA	0.000449699	0.901829	1	1	0.143378	0.299304	0.463428	0.502417
GD212033.1	PREDICTED: Aplysia californica uncharacterized LOC101855728 (LOC101855728), mRNA	Unregulated	-0.190659	-0.401359	-0.0107091	0.0244584	NA	NA	NA	NA	1	1	1	1	0.630382	0.58728	0.647269	0.645073
EB253516.1	PREDICTED: Aplysia californica lambda-crystallin homolog (LOC101847787), transcript variantX2, mRNA	Maintenance	-0.600636	-0.399965	0.0543925	-0.0316238	0.156224	0.474309	NA	NA	3.99448e-05	0.0863817	1	1	0.074215	0.16014	0.773619	0.875421
EB326219.1	Transcribed locus	Maintenance	-0.754027	-0.399388	-0.108281	0.0825368	0.278266	5.82883	NA	NA	0.000364673	0.875866	1	1	0.138319	0.295158	0.49335	0.512175
EB260599.1	PREDICTED: Aplysia californica uncharacterized LOC101856168 (LOC101856168), misc_RNA	Maintenance	-0.440722	-0.398595	-0.0391702	0.158624	0.458608	1.13294	NA	NA	0.0572739	0.432907	1	1	0.210536	0.234765	0.596962	0.433045
EB237078.1	PREDICTED: Aplysia californica uncharacterized LOC101863927 (LOC101863927), transcript variant X1, mRNA	Maintenance	-0.550183	-0.398058	-0.0802963	-0.0351183	0.471266	NA	NA	NA	0.0280719	0.944492	1	1	0.224997	0.301938	0.512028	0.5345
FF070908.1	PREDICTED: Aplysia californica uncharacterized LOC101845111 (LOC101845111), transcript variant X3, mRNA	Unregulated	0.109049	-0.38359	-0.09898	0.00367702	NA	NA	NA	NA	1	1	1	1	0.531446	0.43979	0.534797	0.543725
EB345899.1	Transcribed locus	Maintenance	-0.551591	-0.377365	-0.0820591	-0.0271893	0.0452679	0.159891	NA	NA	1.56065e-08	0.000832499	1	1	0.018577	0.0612976	1.46582	7.21728
EB287005.1	PREDICTED: Aplysia californica hemicentin-2-like (LOC101858501), mRNA	Unregulated	-0.0344239	-0.372352	0.17337	-0.234654	NA	NA	NA	NA	1	1	1	1	0.56443	0.48591	0.546297	0.529405
FF061391.1	Transcribed locus	Maintenance	-0.341532	-0.372246	0.0194723	0.0679548	0.307541	0.350401	NA	NA	0.0341113	0.0402766	1	1	0.145899	0.126466	1.60177	0.983026
GD206216.1	dynein beta chain, ciliary-like	Maintenance	-0.459353	-0.370395	0.0385969	-0.0286768	0.119323	0.254682	NA	NA	3.96118e-05	0.0108523	1	1	0.0565932	0.095546	2.29791	2.73268
EB217999.1	Transcribed locus	Maintenance	-0.414427	-0.369962	-0.0528791	-0.00931208	0.240843	0.426915	NA	NA	0.00475586	0.0796278	1	1	0.11977	0.145711	0.986781	1.31531
GD194761.1	Transcribed locus	Unregulated	-0.231035	-0.369592	0.181776	0.221527	NA	NA	NA	NA	1	1	1	1	0.524796	0.480679	0.539723	0.527979
EB244021.1	PREDICTED: Aplysia californica uncharacterized LOC101861341 (LOC101861341), transcript variant X2, mRNA	Unregulated	-0.0783314	-0.368592	-0.0305603	-0.0858831	NA	NA	NA	NA	1	1	1	1	0.587395	0.526113	0.592382	0.587215
EB248941.1	Transcribed locus	Maintenance	-0.516326	-0.366908	0.0120163	0.00603515	0.0932883	0.271108	NA	NA	3.54503e-06	0.0150617	1	1	0.0429421	0.101006	2.92672	3.08111
EB293444.1	Transcribed locus	Maintenance	-0.58579	-0.366883	0.0947848	0.0798736	0.24477	1.38493	NA	NA	0.000767204	0.550917	1	1	0.123179	0.233698	0.537066	0.567744
EB233811.1	Transcribed locus	Maintenance	-1.00029	-0.366205	-0.0435824	0.152584	0.108144	3.31558	NA	NA	1.05428e-07	0.801477	1	1	0.0471463	0.262658	0.579989	0.443088
EB328056.1	Transcribed locus	Unregulated	-0.142966	-0.363693	0.0688482	-0.537127	NA	NA	NA	NA	1	1	1	1	0.602433	0.556331	0.612221	0.502465
EB265676.1	Transcribed locus	Maintenance	-0.441661	-0.362784	0.0465498	0.112649	0.360883	1.11349	NA	NA	0.0231866	0.466256	1	1	0.173523	0.220477	0.665019	0.510416
EB241348.1	Aplysia californica glutamate receptor subunit protein GluR5 (LOC100533314), mRNA	Maintenance	-0.388526	-0.361951	-0.0124231	-0.0563551	0.274839	0.457732	NA	NA	0.0123728	0.103705	1	1	0.13519	0.151883	1.26893	0.95599
EB243289.1	PREDICTED: Aplysia californica protein Wnt-10a-like (LOC101858137), transcript variant X3, mRNA	Unregulated	0.310447	-0.360234	-0.282685	0.217399	NA	NA	NA	NA	1	1	1	1	0.562078	0.549363	0.571704	0.584012
FF077972.1	PREDICTED: Aplysia californica UBA-like domain-containing protein 2-A-like (LOC101855693), transcript variant X1	Unregulated	-0.117774	-0.359444	-0.485441	0.0217044	NA	NA	NA	NA	1	1	1	1	0.511406	0.413918	0.359887	0.530175
EB307219.1	PREDICTED: Aplysia californica FK506-binding protein 5-like (LOC101858007), partial mRNA	Maintenance	-0.391322	-0.358371	-0.0690239	-0.252489	0.770222	NA	NA	NA	0.268669	1	1	1	0.273145	0.293002	0.532268	0.363655
EB314476.1	PREDICTED: Aplysia californica MFS-type transporter SLC18B1-like (LOC101851287), transcriptvariant X2, mRNA	Maintenance	-0.596576	-0.357708	-0.0973842	0.0387794	0.257558	2.46425	NA	NA	0.000928791	0.741491	1	1	0.129546	0.250935	0.524464	0.616022
GR215707.1	double zinc ribbon and ankyrin repeat-containing protein 1-like, transcript variant X2	Maintenance	-0.491288	-0.356977	0.06919	-0.0494034	0.106481	0.291864	NA	NA	1.20152e-05	0.0232444	1	1	0.0499645	0.107634	1.24654	1.79671
EB287757.1	PREDICTED: Aplysia californica centromere protein S-like (LOC101845044), mRNA	Maintenance	-0.481158	-0.356427	0.157828	-0.0129406	0.331609	1.64756	NA	NA	0.01097	0.6247	1	1	0.163248	0.234645	0.426128	0.684426
X60297.1	Aplysia californica cytoplasmic intermediate filament protein A (LOC100533447), mRNA	Unregulated	-0.281524	-0.356045	-0.017591	0.208002	NA	NA	NA	NA	1	0.932586	1	1	0.318699	0.268093	0.599179	0.381861
EB255921.1	Transcribed locus	Maintenance	-0.548256	-0.352398	0.0431611	0.0392019	0.151972	0.557375	NA	NA	6.03537e-05	0.178559	1	1	0.0728661	0.166823	0.981948	1.02005
EB279899.1	alanine--glyoxylate aminotransferase 2, mitochondrial-like	Maintenance	-0.558039	-0.349027	0.0915829	0.00676111	0.126751	0.481508	NA	NA	1.63996e-05	0.130245	1	1	0.0595342	0.15438	0.69194	1.41147
EB219776.1	PREDICTED: Aplysia californica uncharacterized LOC101852983 (LOC101852983), mRNA	Unregulated	-0.296715	-0.348597	0.208853	0.176454	NA	NA	NA	NA	1	1	1	1	0.340286	0.308183	0.405574	0.431837
EB357936.1	Transcribed locus	Maintenance	-0.354262	-0.347983	0.0504073	0.0527175	0.31871	0.489047	NA	NA	0.0339915	0.13634	1	1	0.151052	0.155632	1.04992	1.03729
EB232664.1	Transcribed locus	Maintenance	-0.253868	-0.347838	0.0773313	-0.00978298	NA	0.968533	NA	NA	0.981555	0.423842	1	1	0.279483	0.203635	0.644098	0.855698
EB213496.1	PREDICTED: Aplysia californica protein Shroom2-like (LOC101846675), mRNA	Maintenance	-0.283805	-0.34686	-0.121071	-0.0717122	0.637751	0.518902	NA	NA	0.327635	0.157974	1	1	0.209213	0.160435	0.520954	0.831773
EB298148.1	PREDICTED: Aplysia californica coiled-coil domain-containing protein 13-like (LOC101845312), transcript variant	Maintenance	-0.467502	-0.346817	0.0726631	-0.0729128	0.226249	0.703037	NA	NA	0.00178122	0.281612	1	1	0.113278	0.181947	0.728879	0.731743
EB256615.1	Transcribed locus	Maintenance	-0.343208	-0.34644	-0.0136329	-0.0588751	0.310521	0.438116	NA	NA	0.0347339	0.103705	1	1	0.147221	0.145387	1.5892	1.07531
EB234248.1	PREDICTED: Aplysia californica dynein heavy chain 6, axonemal-like (LOC101854913), misc_RNA	Maintenance	-0.470725	-0.344667	0.034834	-0.0512941	0.188455	0.550603	NA	NA	0.000595637	0.182361	1	1	0.0946979	0.164028	1.12474	0.996147
GD216283.1	PREDICTED: Aplysia californica collagen alpha-2(IV) chain-like (LOC101846546), mRNA	Unregulated	0.072793	-0.343839	-0.034477	0.00412307	NA	NA	NA	NA	1	1	1	1	0.522962	0.420845	0.529607	0.530863
GR215657.1	Transcribed locus	Maintenance	-0.401433	-0.340312	0.0102798	-0.00455898	0.234411	0.491215	NA	NA	0.00487417	0.14539	1	1	0.116544	0.154527	1.49535	1.53806
EB251037.1	PREDICTED: Aplysia californica lanC-like protein 2-like (LOC101858711), mRNA	Maintenance	-0.457688	-0.339937	0.0867281	0.0256543	0.553343	NA	NA	NA	0.0913759	1	1	1	0.243391	0.310314	0.514006	0.55544
EB318981.1	Transcribed locus	Maintenance	-0.481603	-0.337906	-0.0326893	0.0154049	0.187871	0.657544	NA	NA	0.000510038	0.263697	1	1	0.0943143	0.173597	1.08562	1.19472
EB240003.1	PREDICTED: Aplysia californica nuclear pore complex protein Nup155-like (LOC101856283), transcript variant X1, m	Maintenance	-0.697843	-0.337689	0.014189	0.0148434	0.142759	1.66387	NA	NA	8.17204e-06	0.645925	1	1	0.066395	0.224878	0.765813	0.771287
EB234582.1	PREDICTED: Aplysia californica filaggrin-like (LOC101857072), mRNA	Maintenance	-0.398979	-0.337306	0.121666	-0.0250447	0.331013	0.958735	NA	NA	0.0246831	0.432907	1	1	0.158909	0.199042	0.503158	0.907411
CNSN01-F-007504-501	Not Annotated	Unregulated	0.0219142	-0.337212	-0.00336536	-0.00357042	NA	NA	NA	NA	1	1	1	1	0.524751	0.391453	0.525868	0.525808
EB337939.1	PREDICTED: Aplysia californica monocarboxylate transporter 12-like (LOC101849850), transcript variant X4, mRNA	Maintenance	-0.508326	-0.336584	0.000448318	0.0164571	0.499897	NA	NA	NA	0.0471537	1	1	1	0.232971	0.325966	0.546539	0.546146
PEG002-C-100471-501_MINUS	basement membrane-specific heparan sulfate proteoglycan core protein-like	Unregulated	-0.00641108	-0.334881	0.359263	-0.114666	NA	NA	NA	NA	1	1	1	1	0.600584	0.549131	0.5444	0.594289
EB240016.1	Transcribed locus	Unregulated	0.0852781	-0.334328	0.156423	0.00618897	NA	NA	NA	NA	1	1	1	1	0.511265	0.328541	0.454417	0.546522
GD227758.1	Transcribed locus	Unregulated	-0.229901	-0.333747	0.1001	0.418923	NA	NA	NA	NA	1	1	1	1	0.580466	0.556235	0.603043	0.531614
EB309717.1	PREDICTED: Aplysia californica cytochrome c oxidase subunit 6A1, mitochondrial-like (LOC101849196), mRNA	Maintenance	-0.400477	-0.333659	0.0323768	-0.0241542	0.136464	0.28087	NA	NA	0.000223302	0.0261815	1	1	0.0671586	0.103171	3.55509	4.20709
EB336385.1	Transcribed locus	Unregulated	-0.346759	-0.333351	0.0734681	-0.00220202	NA	NA	NA	NA	0.904878	1	1	1	0.366673	0.374244	0.512524	0.526995
EF015586.1	Aplysia californica pannexin 10 (LOC100533216), mRNA	Unregulated	-0.0133097	-0.33294	-0.0714515	-0.11928	NA	NA	NA	NA	1	1	1	1	0.525583	0.383708	0.513907	0.494717
EB335345.1	Transcribed locus	Maintenance	-0.580255	-0.332849	-0.0681871	0.00871301	0.159383	0.971787	NA	NA	5.6903e-05	0.444646	1	1	0.0762227	0.198202	0.729549	0.977831
EB316959.1	Transcribed locus	Maintenance	-0.51501	-0.332023	-0.0197642	-0.187174	0.349354	NA	NA	NA	0.0101852	1	1	1	0.171957	0.275434	0.61366	0.398473
FF078631.1	PREDICTED: Aplysia californica three prime repair exonuclease 1-like (LOC101845466), mRNA	Unregulated	-0.396687	-0.332006	-0.00541864	-0.060163	NA	NA	NA	NA	1	1	1	1	0.701468	0.714504	0.746702	0.743
EB250895.1	PREDICTED: Aplysia californica neuronal acetylcholine receptor subunit alpha-9-like (LOC101852296), mRNA	Unregulated	0.255585	-0.330897	-0.761637	0.365291	NA	NA	NA	NA	1	1	1	1	1.16638	1.16202	1.10476	1.15873
contig03501	Not Annotated	Unregulated	-0.250852	-0.330453	-0.116637	0.0417137	2.33865	0.763602	NA	NA	0.807064	0.340221	1	1	0.252376	0.183388	0.532371	0.99183
7.UF_CU.10377.C1_MINUS	nuclear factor 1 X-type-like, transcript variant X3	Unregulated	-0.147561	-0.32986	0.0489514	0.292168	NA	NA	NA	NA	1	1	1	1	0.457081	0.317533	0.541995	0.341808
7.UF_CU.8419.C3	nucleolysin TIAR-like, transcript variant X9	Maintenance	-0.379048	-0.328291	0.0116935	0.106806	0.389817	1.43302	NA	NA	0.0550479	0.604823	1	1	0.179352	0.213942	0.868084	0.546435
EB241024.1	Transcribed locus	Maintenance	-0.640899	-0.327909	0.0388292	0.00031066	0.163118	2.01788	NA	NA	3.46726e-05	0.712195	1	1	0.0769793	0.226367	0.744684	0.808157
EB283609.1	PREDICTED: Aplysia californica max-interacting protein 1-like (LOC101848160), transcript variant X1, mRNA	Maintenance	-0.410797	-0.327227	-0.147378	0.176979	0.638585	NA	NA	NA	0.172031	1	1	1	0.255302	0.305915	0.454251	0.423754
EB231445.1	uncharacterized LOC101851313, transcript variant X2	Maintenance	-0.581729	-0.326373	0.055969	0.0342067	0.224833	NA	NA	NA	0.000482366	0.944492	1	1	0.112599	0.247481	0.63894	0.68527
EB250089.1	Transcribed locus	Unregulated	-0.294157	-0.325098	-0.483633	0.120189	NA	NA	NA	NA	1	1	1	1	0.500972	0.491169	0.434888	0.54777
EB259099.1	Aplysia californica glutamate receptor subunit protein GluR5 (LOC100533314), mRNA	Maintenance	-0.370387	-0.324473	0.0220121	0.0683121	0.450194	2.47432	NA	NA	0.0927886	0.765522	1	1	0.197802	0.229564	0.778317	0.656173
EB237201.1	Transcribed locus	Unregulated	-0.393182	-0.324211	0.0242586	-0.056573	0.653339	NA	NA	NA	0.197726	1	1	1	0.252937	0.296264	0.583773	0.56066
contig00725	protein Shroom2-like	Maintenance	-0.304253	-0.324154	-0.140465	-0.0636613	0.572663	0.942915	NA	NA	0.249305	0.443037	1	1	0.207817	0.192766	0.448652	0.810321
EB301739.1	Transcribed locus	Maintenance	-0.465612	-0.324134	0.15089	0.0811045	0.297805	2.96459	NA	NA	0.00768482	0.803429	1	1	0.146991	0.232728	0.430953	0.608961
EB230613.1	PREDICTED: Aplysia californica calpain-5-like (LOC101845430), partial mRNA	Maintenance	-0.358547	-0.324107	-0.0255976	0.092427	0.478374	2.32948	NA	NA	0.119631	0.751783	1	1	0.2038	0.228164	0.780017	0.580636
EB242510.1	PREDICTED: Aplysia californica uncharacterized LOC101845042 (LOC101845042), transcript variant X2, mRNA	Maintenance	-0.319771	-0.323486	-0.0768103	-0.0716484	0.486572	0.960845	NA	NA	0.164129	0.452126	1	1	0.19627	0.193868	0.721929	0.757177
EB235337.1	PREDICTED: Aplysia californica tetratricopeptide repeat protein 21B-like (LOC101853946), mRNA	Unregulated	-0.125387	-0.321992	0.0090186	-0.0944001	NA	NA	NA	NA	1	1	1	1	0.482385	0.354472	0.534093	0.502489
EB324254.1	PREDICTED: Aplysia californica microtubule-associated protein futsch-like (LOC101858539), mRNA	Unregulated	-0.0753952	-0.320352	0.0452813	-0.00165385	NA	NA	NA	NA	1	1	1	1	0.520055	0.424464	0.526302	0.529152
HQ586832.1	PREDICTED: Aplysia californica eukaryotic elongation factor 2 kinase (LOC100856795), transcript variant X2,mRNA	Unregulated	-0.255484	-0.32022	-0.0769585	0.026072	2.92529	1.28538	NA	NA	0.842265	0.574315	1	1	0.262048	0.206343	0.689754	0.943917
EB229402.1	uncharacterized LOC106012115	Maintenance	-0.496596	-0.319383	0.0870852	0.0610605	0.160547	0.720562	NA	NA	0.000160795	0.329426	1	1	0.0786812	0.175221	0.725719	0.960771
EB250819.1	PREDICTED: Aplysia californica eukaryotic translation initiation factor 2-alpha kinase 1-like (LOC101851739), mR	Maintenance	-0.561034	-0.318677	-0.0189168	0.103368	0.151549	1.00771	NA	NA	5.10697e-05	0.478951	1	1	0.0720223	0.195179	1.07568	0.58894
EB333914.1	PREDICTED: Aplysia californica uncharacterized LOC101846749 (LOC101846749), mRNA	Maintenance	-0.394177	-0.317985	0.0203863	0.0736933	0.289978	0.975989	NA	NA	0.0147693	0.466256	1	1	0.142003	0.193214	1.09779	0.763302
EB234464.1	PREDICTED: Aplysia californica cysteine-rich motor neuron 1 protein-like (LOC101855385), mRNA	Unregulated	0.030154	-0.316733	0.0727319	0.110655	NA	NA	NA	NA	1	1	1	1	0.554401	0.488055	0.552176	0.545404
EB255749.1	PREDICTED: Aplysia californica WD repeat-containing protein 88-like (LOC101856499), mRNA	Maintenance	-0.397249	-0.31671	0.0589063	-0.0337565	0.233521	0.668065	NA	NA	0.00504343	0.299268	1	1	0.116095	0.168884	1.04487	1.37223
EB248469.1	Transcribed locus	Maintenance	-0.456614	-0.31587	0.0661731	-0.07394	0.217224	1.00849	NA	NA	0.0016182	0.483019	1	1	0.108811	0.194016	0.812563	0.764968
AY289943.1	Aplysia californica glutamate receptor subunit protein GluR5 (LOC100533314), mRNA	Maintenance	-0.40129	-0.315221	-0.00797747	-0.0360809	0.237547	0.728405	NA	NA	0.00522583	0.340221	1	1	0.118072	0.174507	1.47153	1.27381
EB294793.1	Transcribed locus	Unregulated	-0.169199	-0.314919	0.0555055	-0.013578	NA	NA	NA	NA	1	1	1	1	0.440447	0.334313	0.533043	0.550685
EB260517.1	PREDICTED: Aplysia californica heterochromatin protein 1-binding protein 3-like (LOC101851524), mRNA	Maintenance	-0.325446	-0.314874	0.0186603	-0.0310545	0.510365	1.62174	NA	NA	0.175325	0.660071	1	1	0.203196	0.211579	0.947643	0.915738
EB253311.1	Transcribed locus	Maintenance	-0.787813	-0.313784	0.0625127	-0.0659283	0.170749	NA	NA	NA	1.20152e-05	1	1	1	0.0800639	0.29026	0.56792	0.565082
EB325230.1	Transcribed locus	Maintenance	-0.579516	-0.313412	0.149102	0.19783	0.165935	1.99804	NA	NA	7.43718e-05	0.721673	1	1	0.0802332	0.217661	0.42897	0.337752
EB233200.1	Transcribed locus	Unregulated	0.085537	-0.313311	0.121013	0.158773	NA	NA	NA	NA	1	1	1	1	0.510278	0.402198	0.497378	0.479758
EB244371.1	Transcribed locus	Maintenance	-0.575732	-0.312877	-0.0834187	-0.0418185	0.385021	NA	NA	NA	0.0095223	1	1	1	0.189316	0.329587	0.515974	0.546106
EB240526.1	PREDICTED: Aplysia californica cytochrome P450 2G1-like (LOC101849380), transcript variant X2, mRNA	Maintenance	-0.386353	-0.312681	-0.101124	0.0284581	0.267134	0.848907	NA	NA	0.0111366	0.41264	1	1	0.131482	0.181748	0.627704	1.26882
GD201891.1	Transcribed locus	Unregulated	0.016667	-0.312185	0.0039405	0.320086	NA	NA	NA	NA	1	1	1	1	0.671995	0.268776	0.672092	0.263072
EB250371.1	PREDICTED: Aplysia californica fatty-acid amide hydrolase 1-like (LOC101864552), mRNA	Unregulated	-0.163345	-0.311547	-0.0316354	0.0538783	NA	0.887435	NA	NA	1	0.433857	1	1	0.380485	0.184276	1.20263	1.00767
EB324593.1	PREDICTED: Aplysia californica lon protease homolog 2, peroxisomal-like (LOC101863579), mRNA	Maintenance	-0.363873	-0.311264	0.000771853	0.00503867	0.25039	0.606362	NA	NA	0.0108912	0.264172	1	1	0.123235	0.160202	1.95263	1.98037
EB294543.1	PREDICTED: Aplysia californica MBT domain-containing protein 1-like (LOC101857776), mRNA	Maintenance	-0.519373	-0.310762	-0.177645	0.107446	0.186878	1.63185	NA	NA	0.00031241	0.666105	1	1	0.0926691	0.209504	0.364902	0.561207
EB282001.1	PREDICTED: Aplysia californica uncharacterized LOC101853971 (LOC101853971), mRNA	Unregulated	-0.0694456	-0.310349	0.0921194	0.152023	NA	NA	NA	NA	1	1	1	1	0.517215	0.358198	0.503951	0.46297
EB240792.1	uncharacterized LOC101848041	Unregulated	-0.0133207	-0.308954	-0.130724	0.0142879	NA	NA	NA	NA	1	1	1	1	0.578305	0.314716	0.471656	0.57739
EB245598.1	PREDICTED: Aplysia californica double C2-like domain-containing protein beta-like (LOC101847626), mRNA	Maintenance	-0.440816	-0.308881	0.0870779	0.0594689	0.206024	0.917466	NA	NA	0.00146429	0.452126	1	1	0.103205	0.185057	0.720481	0.963962
EB241282.1	Transcribed locus	Maintenance	-0.597215	-0.308563	0.0620445	-0.00614218	0.0913187	0.696151	NA	NA	1.14143e-06	0.329426	1	1	0.0414463	0.169249	1.06132	1.7591
EB333583.1	PREDICTED: Aplysia californica G-protein coupled receptor 64-like (LOC101854016), mRNA	Unregulated	-0.0933128	-0.307133	0.0599433	0.0167445	NA	NA	NA	NA	1	1	1	1	0.581474	0.238691	0.691813	0.814239
EZ114706.1	PREDICTED: Aplysia californica ATP synthase subunit gamma, mitochondrial-like (LOC101853290), transcript variant	Unregulated	-0.0496486	-0.30693	-0.132577	0.10947	NA	NA	NA	NA	1	1	1	1	0.54313	0.474022	0.530412	0.534337
EB250881.1	Transcribed locus	Maintenance	-0.511403	-0.306092	-0.25771	-0.0694668	0.200768	2.68675	NA	NA	0.000529843	0.795396	1	1	0.100768	0.21904	0.263005	0.72535
EB311137.1	Transcribed locus	Unregulated	-0.199108	-0.305936	-0.0984007	-0.0261944	NA	3.48153	NA	NA	1	0.84131	1	1	0.334786	0.222484	0.584713	0.9043
EB238027.1	PREDICTED: Aplysia californica uncharacterized LOC101863916 (LOC101863916), mRNA	Unregulated	0.129495	-0.304224	0.218373	0.112752	NA	NA	NA	NA	1	1	1	1	0.503067	0.42914	0.46889	0.508932
contig03536	Not Annotated	Unregulated	-0.273337	-0.303343	-0.351438	0.148193	NA	NA	NA	NA	1	1	1	1	0.404863	0.3889	0.364917	0.476242
EB280175.1	Transcribed locus	Maintenance	-0.339417	-0.303176	0.0175487	-0.0123179	0.197251	0.369063	NA	NA	0.00475586	0.0931947	1	1	0.0980721	0.123853	4.65249	5.05655
CK325025.1	Transcribed locus	Unregulated	-0.239628	-0.302335	-0.25141	0.0647636	NA	NA	NA	NA	1	1	1	1	0.347205	0.297771	0.338587	0.567427
FJ210652.1	Aplysia californica putative neurotransmitter transporter (LOC100533453), mRNA	Unregulated	-0.17776	-0.302319	-0.113229	-0.153815	NA	NA	NA	NA	1	1	1	1	0.474455	0.414429	0.502985	0.485652
EB260431.1	PREDICTED: Aplysia californica 1-phosphatidylinositol 4,5-bisphosphate phosphodiesterase beta-1-like (LOC1018589	Unregulated	-0.209091	-0.302135	-0.0877697	0.0481308	NA	NA	NA	NA	1	1	1	1	0.441203	0.38949	0.506778	0.520652
EB348764.1	deleted in lung and esophageal cancer protein 1-like, transcript variant X1	Maintenance	-0.353334	-0.301982	0.0679943	-0.0261987	0.253777	0.651113	NA	NA	0.0132611	0.309062	1	1	0.124549	0.162118	1.09343	1.92447
EB239946.1	Transcribed locus	Maintenance	-0.244287	-0.301928	0.0851316	0.409728	NA	NA	NA	NA	1	1	1	1	0.315293	0.266411	0.570102	0.195043
EB245911.1	PREDICTED: Aplysia californica uncharacterized LOC101858445 (LOC101858445), mRNA	Unregulated	0.0952334	-0.300817	-0.0161041	-0.215675	NA	NA	NA	NA	1	1	1	1	0.606739	0.571445	0.613319	0.590086
EB246213.1	PREDICTED: Aplysia californica integrator complex subunit 11-like (LOC101859897), mRNA	Unregulated	-0.10436	-0.300783	0.0206902	-0.283635	NA	NA	NA	NA	1	1	1	1	0.594034	0.557201	0.601693	0.561558
EB305411.1	multiple epidermal growth factor-like domains protein 6	Maintenance	-0.511943	-0.299934	-0.211683	0.170723	0.355584	NA	NA	NA	0.0113741	1	1	1	0.174924	0.29923	0.374537	0.418305
EB244877.1	PREDICTED: Aplysia californica dynactin subunit 5-like (LOC101858339), mRNA	Maintenance	-0.358656	-0.298631	0.117225	-0.169316	0.510863	NA	NA	NA	0.140852	1	1	1	0.211833	0.255443	0.503972	0.398978
EB245672.1	PREDICTED: Aplysia californica uncharacterized LOC101863032 (LOC101863032), misc_RNA	Unregulated	-0.0141308	-0.298502	-0.109368	-0.150965	NA	NA	NA	NA	1	1	1	1	0.526175	0.395096	0.497849	0.476349
CK323473.1	Transcribed locus	Unregulated	-0.135484	-0.297702	-0.281757	-0.0523959	NA	NA	NA	NA	1	1	1	1	0.495794	0.421915	0.430981	0.521573
FF061899.1	Transcribed locus	Unregulated	-0.174455	-0.297692	0.104351	-0.022048	NA	NA	NA	NA	1	1	1	1	0.411004	0.29562	0.511222	0.623713
EB247865.1	PREDICTED: Aplysia californica uncharacterized LOC101856071 (LOC101856071), mRNA	Unregulated	-0.223496	-0.297381	-0.121026	0.0673664	NA	NA	NA	NA	1	1	1	1	0.424326	0.381073	0.488246	0.515294
EB348945.1	PREDICTED: Aplysia californica uncharacterized LOC101851259 (LOC101851259), misc_RNA	Unregulated	-0.226029	-0.296703	-0.54729	0.176996	NA	NA	NA	NA	1	1	1	1	0.459926	0.427738	0.314583	0.481983
EB237574.1	PREDICTED: Aplysia californica inversin-like (LOC101851902), mRNA	Maintenance	-0.419882	-0.295365	0.0113582	-0.127394	0.212748	1.11496	NA	NA	0.00229598	0.550917	1	1	0.10619	0.188227	1.50815	0.498895
DQ375547.1	Aplysia californica putative neurotransmitter transporter (LOC100533453), mRNA	Unregulated	-0.18288	-0.294573	-0.162368	-0.101209	NA	NA	NA	NA	1	1	1	1	0.454016	0.389891	0.467109	0.499962
EB254392.1	uncharacterized LOC101862240	Unregulated	-0.273868	-0.293204	-0.0415699	0.0901607	1.21795	NA	NA	NA	0.611378	1	1	1	0.246313	0.229799	0.85639	0.62603
EB288593.1	Transcribed locus	Unregulated	-0.23907	-0.29276	-0.172749	0.0822758	NA	NA	NA	NA	1	0.953689	1	1	0.274535	0.222888	0.37346	0.681202
GR217124.1	PREDICTED: Aplysia californica dynein heavy chain 7, axonemal-like (LOC101853278), mRNA	Maintenance	-0.380455	-0.292461	0.109079	-0.0480634	0.282837	1.78519	NA	NA	0.0154745	0.709978	1	1	0.138188	0.201654	0.578193	1.04787
EB244467.1	Transcribed locus	Maintenance	-0.389832	-0.291216	0.0774316	0.0169994	0.136015	0.401754	NA	NA	0.000258505	0.130245	1	1	0.0671871	0.128903	1.3913	5.49816
CK323696.1	Transcribed locus	Unregulated	-0.049799	-0.290854	0.0604088	0.0327881	NA	NA	NA	NA	1	1	1	1	0.648918	0.61934	0.651204	0.650152
EB219028.1	PREDICTED: Aplysia californica MLX-interacting protein-like (LOC101862834), transcript variant X1, mRNA	Unregulated	-0.0174757	-0.290806	0.12509	-0.135621	NA	NA	NA	NA	1	1	1	1	0.527872	0.435001	0.50548	0.501024
FF079817.1	PREDICTED: Aplysia californica alpha-methylacyl-CoA racemase-like (LOC101860003), mRNA	Unregulated	-0.265964	-0.290644	0.00395934	0.0625994	1.85074	NA	NA	NA	0.743965	1	1	1	0.258995	0.237428	0.91826	0.737084
EB245135.1	Transcribed locus	Maintenance	-0.36159	-0.290363	0.0344678	-0.0580903	0.303026	1.6873	NA	NA	0.0257133	0.696221	1	1	0.145345	0.198826	1.21794	0.990682
EB255847.1	uncharacterized LOC106013683	Unregulated	-0.00934762	-0.289844	0.247659	-0.0799928	NA	NA	NA	NA	1	1	1	1	0.545184	0.35785	0.387035	0.514366
EB265604.1	Transcribed locus	Maintenance	-0.483714	-0.289261	-0.0497013	-0.169749	0.191211	4.61923	NA	NA	0.000552157	0.886459	1	1	0.0960366	0.214672	0.936829	0.372438
EB230446.1	PREDICTED: Aplysia californica ES1 protein homolog, mitochondrial-like (LOC101845180), mRNA	Maintenance	-0.326261	-0.289196	0.0360068	-0.0967088	0.442797	NA	NA	NA	0.124989	0.926885	1	1	0.187218	0.217237	1.00844	0.624981
EB240167.1	PREDICTED: Aplysia californica MKI67 FHA domain-interacting nucleolar phosphoprotein-like (LOC101848773), mRNA	Unregulated	-0.120689	-0.288745	-0.0711617	-0.144724	NA	NA	NA	NA	1	1	1	1	0.482928	0.350661	0.523081	0.46171
EB258929.1	PREDICTED: Aplysia californica janus kinase and microtubule-interacting protein 1-like (LOC101851340), mRNA	Unregulated	-0.0638503	-0.288617	-0.150939	-0.0880047	NA	NA	NA	NA	1	1	1	1	0.517316	0.417488	0.485746	0.510251
EB259244.1	PREDICTED: Aplysia californica uncharacterized LOC101853730 (LOC101853730), mRNA	Unregulated	-0.273381	-0.288341	-0.0481365	0.0903482	NA	NA	NA	NA	0.965843	1	1	1	0.297973	0.28629	0.629513	0.549419
EB304281.1	Transcribed locus	Unregulated	-0.0161579	-0.287965	-0.094528	-0.143616	NA	NA	NA	NA	1	1	1	1	0.661016	0.290777	0.536116	0.449836
EB250587.1	PREDICTED: Aplysia californica fibrinogen C domain-containing protein 1-like (LOC101846539), transcript variant	Unregulated	0.0583999	-0.287718	0.18155	-0.5715	NA	NA	NA	NA	1	1	1	1	0.680569	0.655505	0.673854	0.586208
EB258634.1	PREDICTED: Aplysia californica mesocentin-like (LOC101847080), transcript variant X2, mRNA	Unregulated	-0.0906164	-0.287247	0.193589	0.124638	NA	NA	NA	NA	1	1	1	1	0.520585	0.323734	0.402989	0.478532
Z48474.1	PREDICTED: Aplysia californica myosin regulatory light chain (N-terminus) (LOC100533398), transcript variant X2,	Unregulated	0.0330871	-0.286153	-0.280614	-0.0711307	NA	NA	NA	NA	1	1	1	1	0.572733	0.526137	0.529558	0.570509
EB232173.1	Transcribed locus	Unregulated	-0.252976	-0.286054	-0.199397	-0.065242	NA	NA	NA	NA	1	1	1	1	0.324766	0.297939	0.378948	0.583865
CNSN01-C-001126-501	Not Annotated	Unregulated	-0.249847	-0.285789	-0.0100888	0.0401547	1.9278	4.17093	NA	NA	0.768169	0.875866	1	1	0.246069	0.211406	1.24393	1.07785
GD233414.1	PREDICTED: Aplysia californica protein Gawky-like (LOC101857177), transcript variant X5, mRNA	Unregulated	-0.0604513	-0.285536	0.0295779	0.130545	NA	NA	NA	NA	1	1	1	1	0.53654	0.345164	0.552779	0.47317
EB247307.1	PREDICTED: Aplysia californica iron/zinc purple acid phosphatase-like protein-like (LOC101852169), transcript va	Unregulated	-0.250538	-0.284804	-0.281257	0.0812463	NA	NA	NA	NA	1	1	1	1	0.282243	0.250964	0.25522	0.633519
EB255309.1	Transcribed locus	Unregulated	0.138709	-0.284778	0.140795	0.358431	NA	NA	NA	NA	1	1	1	1	0.555666	0.519998	0.557187	0.496506
EB236093.1	Transcribed locus	Unregulated	-0.2501	-0.284737	-0.388432	0.074472	NA	NA	NA	NA	1	1	1	1	0.409012	0.389215	0.334174	0.512191
EB348141.1	PREDICTED: Aplysia californica uncharacterized LOC101849508 (LOC101849508), mRNA	Unregulated	0.103856	-0.284378	-0.197344	-0.0161278	NA	NA	NA	NA	1	1	1	1	0.621713	0.59367	0.612419	0.626983
EB335809.1	Transcribed locus, weakly similar to XP_793732.2 PREDICTED: hypothetical protein [Strongylocentrotus purpuratus]	Unregulated	-0.283142	-0.284284	-0.00165656	0.0611568	0.520187	1.44693	NA	NA	0.238987	0.656332	1	1	0.191145	0.19048	1.72009	1.07717
EB300032.1	PREDICTED: Aplysia californica microtubule-associated protein futsch-like (LOC101854584), transcript variant X2,	Unregulated	-0.159447	-0.284245	0.0830398	0.0865028	NA	NA	NA	NA	1	1	1	1	0.42217	0.284364	0.569535	0.563482
EB243269.1	isoleucine--tRNA ligase, mitochondrial-like	Unregulated	-0.213599	-0.283289	0.270974	0.0276468	NA	NA	NA	NA	1	1	1	1	0.413562	0.367001	0.376187	0.537765
EB247916.1	PREDICTED: Aplysia californica S-adenosylmethionine decarboxylase proenzyme-like (LOC101862194), mRNA	Unregulated	-0.0715408	-0.282531	0.0467419	-0.190228	NA	NA	NA	NA	1	1	1	1	0.588094	0.550709	0.591798	0.571904
FF071335.1	PREDICTED: Aplysia californica uncharacterized LOC101853197 (LOC101853197), misc_RNA	Maintenance	-0.503101	-0.281082	0.00956539	0.0643748	0.0462481	0.315399	NA	NA	3.42994e-08	0.0730748	1	1	0.0195672	0.107756	17.2789	3.29027
EB341248.1	Transcribed locus	Maintenance	-0.379555	-0.279576	0.0208884	-0.0711544	0.346765	NA	NA	NA	0.0360381	1	1	1	0.16418	0.238398	0.961593	0.727238
EB297220.1	Aplysia californica putative neurotransmitter transporter (LOC100533453), mRNA	Unregulated	-0.15395	-0.278976	-0.243026	-0.052149	NA	NA	NA	NA	1	1	1	1	0.461681	0.377831	0.401777	0.525009
GR216750.1	PREDICTED: Aplysia californica uncharacterized LOC101862757 (LOC101862757), misc_RNA	Unregulated	0.00113023	-0.27887	0.0607145	-0.150937	NA	NA	NA	NA	1	1	1	1	0.564885	0.515905	0.563768	0.5491
EB253585.1	PREDICTED: Aplysia californica ras-specific guanine nucleotide-releasing factor 2-like (LOC101851437), mRNA	Maintenance	-0.4222	-0.277957	-0.107108	0.0927626	0.341089	NA	NA	NA	0.0221206	1	1	1	0.164351	0.264017	0.535844	0.580741
EB234063.1	Transcribed locus	Unregulated	-0.268267	-0.277888	-0.0145806	-0.123308	1.99483	NA	NA	NA	0.759764	1	1	1	0.26325	0.254972	0.858905	0.495361
EB199832.1	Transcribed locus	Unregulated	-0.0253517	-0.277606	0.192187	-0.0790486	NA	NA	NA	NA	1	1	1	1	0.525352	0.430986	0.472333	0.515166
FF076971.1	PREDICTED: Aplysia californica cat eye syndrome critical region protein 5-like (LOC101858654), mRNA	Unregulated	-0.14971	-0.277268	-0.0352561	-0.106608	NA	NA	NA	NA	1	1	1	1	0.491892	0.435	0.525302	0.508107
EB238896.1	PREDICTED: Aplysia californica lon protease homolog 2, peroxisomal-like (LOC101863579), mRNA	Maintenance	-0.40428	-0.276966	0.110555	0.0565318	0.146961	0.686187	NA	NA	0.000332583	0.371653	1	1	0.0729228	0.156943	0.660988	1.84677
EB244340.1	PREDICTED: Aplysia californica probable serine/threonine-protein kinase nek3-like (LOC101850373), mRNA	Maintenance	-0.365906	-0.2766	-0.0165853	0.0398644	0.543722	NA	NA	NA	0.155566	1	1	1	0.221256	0.286671	0.699993	0.672661
FF071411.1	Transcribed locus	Unregulated	-0.234023	-0.275877	0.226082	0.172657	NA	NA	NA	NA	1	1	1	1	0.432493	0.410274	0.438398	0.466334
FF080404.1	Transcribed locus	Unregulated	-0.0106719	-0.275794	0.0149448	0.420589	NA	NA	NA	NA	1	1	1	1	0.558233	0.353379	0.555554	0.26533
EB254755.1	Transcribed locus	Unregulated	-0.207069	-0.275108	-0.147589	-0.0625794	NA	1.21045	NA	NA	1	0.607626	1	1	0.263423	0.17966	0.414439	1.27425
EB246854.1	PREDICTED: Aplysia californica HIG1 domain family member 2A, mitochondrial-like (LOC101851816), mRNA	Maintenance	-0.3331	-0.274996	0.0792532	-0.0136807	0.553012	NA	NA	NA	0.197375	1	1	1	0.214165	0.260711	0.635575	0.846963
EB241484.1	PREDICTED: Aplysia californica uncharacterized LOC101852737 (LOC101852737), misc_RNA	Maintenance	-0.58061	-0.274315	0.168881	0.095963	0.242504	NA	NA	NA	0.000765319	1	1	1	0.12199	0.29688	0.410766	0.53857
contig01189	Not Annotated	Unregulated	-0.219406	-0.274093	-0.330915	0.101819	NA	NA	NA	NA	1	1	1	1	0.40177	0.363354	0.328703	0.498931
EB240973.1	xylulose kinase-like	Maintenance	-0.320033	-0.274048	0.152538	0.0884931	1.63062	NA	NA	NA	0.656669	1	1	1	0.296648	0.329856	0.444876	0.525193
EB313461.1	Transcribed locus	Unregulated	-0.0749616	-0.273986	-0.591562	0.00926084	NA	NA	NA	NA	1	1	1	1	0.525501	0.458428	0.323379	0.533128
EB277129.1	PREDICTED: Aplysia californica NADPH:adrenodoxin oxidoreductase, mitochondrial-like (LOC101854163), mRNA	Maintenance	-0.259045	-0.272574	0.0150493	-0.0586569	0.489227	0.816683	NA	NA	0.250758	0.455884	1	1	0.177192	0.163867	3.40089	1.7013
EB276677.1	Transcribed locus	Maintenance	-0.468341	-0.272377	-0.0861255	0.00521935	0.270954	NA	NA	NA	0.00464719	1	1	1	0.134585	0.263307	0.61032	0.853295
EB298911.1	Transcribed locus	Maintenance	-0.447984	-0.272175	-0.00410228	-0.0581393	0.155766	1.79817	NA	NA	0.000253052	0.730956	1	1	0.0768795	0.189747	2.10711	1.26229
GR214885.1	Aplysia californica actin (LOC100533345), mRNA	Unregulated	0.183466	-0.271778	-0.134785	0.301838	NA	NA	NA	NA	1	1	1	1	0.662072	0.649541	0.670419	0.643998
EB241917.1	PREDICTED: Aplysia californica retinitis pigmentosa 1-like 1 protein-like (LOC101862054), mRNA	Unregulated	-0.0871964	-0.271776	0.663535	0.148711	NA	NA	NA	NA	1	1	1	1	0.604664	0.575052	0.454676	0.598239
EB321493.1	Transcribed locus	Unregulated	-0.174781	-0.271548	-0.107742	-0.0393744	NA	NA	NA	NA	1	1	1	1	0.365803	0.23726	0.564934	0.961653
AY843026.1	Aplysia californica adenylate cyclase (aplC), mRNA	Maintenance	-0.335923	-0.271502	0.00117985	-0.0198052	0.265687	1.35418	NA	NA	0.0202341	0.649868	1	1	0.128516	0.181427	2.51331	2.34888
EB228021.1	Transcribed locus	Maintenance	-0.313004	-0.271267	0.0870075	0.000812095	0.512393	NA	NA	NA	0.191835	1	1	1	0.199596	0.235665	0.669571	1.12101
FF063535.1	PREDICTED: Aplysia californica tumor protein p63-regulated gene 1 protein-like (LOC101863900), mRNA	Unregulated	0.101974	-0.271232	0.0288898	0.138463	NA	NA	NA	NA	1	1	1	1	0.498362	0.394058	0.527433	0.476744
EB245104.1	PREDICTED: Aplysia californica d-2-hydroxyglutarate dehydrogenase, mitochondrial-like (LOC101856762), mRNA	Maintenance	-0.338883	-0.271157	-0.0459076	0.063888	0.2615	1.39896	NA	NA	0.0182113	0.660607	1	1	0.127049	0.182335	1.65561	1.26246
EB305925.1	Transcribed locus	Maintenance	-0.47666	-0.270974	0.023871	-0.0985741	0.184593	NA	NA	NA	0.000488197	1	1	1	0.0924907	0.22383	1.19839	0.633628
EB237071.1	Transcribed locus	Unregulated	-0.0782297	-0.270721	-0.0384557	-0.00243906	NA	NA	NA	NA	1	1	1	1	0.557815	0.313591	0.612656	0.638461
EB258162.1	Transcribed locus	Maintenance	-0.431775	-0.27055	0.132723	0.0447139	0.151429	1.34011	NA	NA	0.000266879	0.647633	1	1	0.0748937	0.180469	0.48117	1.77304
EB259514.1	PREDICTED: Aplysia californica leucine-rich repeat and IQ domain-containing protein 1-like (LOC101855441), mRNA	Maintenance	-0.481133	-0.270525	0.16759	0.0530209	0.207718	NA	NA	NA	0.000928791	1	1	1	0.104486	0.239867	0.382314	0.865403
EB256930.1	PREDICTED: Aplysia californica UDP-glucuronic acid decarboxylase 1-like (LOC101856599), mRNA	Unregulated	-0.130661	-0.270356	0.0117214	-0.0730461	NA	NA	NA	NA	1	1	1	1	0.471988	0.346617	0.569239	0.532438
EB271902.1	Transcribed locus	Unregulated	-0.0817381	-0.270348	-0.105894	0.160793	NA	NA	NA	NA	1	1	1	1	0.516131	0.440281	0.509825	0.488936
AF042738.1	PREDICTED: Aplysia californica phosphoglycerate kinase-like (LOC101859700), mRNA	Maintenance	-0.378814	-0.270098	0.0231681	0.313362	1.08508	NA	NA	NA	0.436305	1	1	1	0.303949	0.370438	0.541574	0.342874
EB192294.1	Transcribed locus	Unregulated	-0.31804	-0.270061	0.0482385	-0.0359206	1.37974	NA	NA	NA	0.602635	1	1	1	0.284399	0.320447	0.589051	0.60447
EB248728.1	Transcribed locus	Unregulated	-0.191475	-0.269596	0.00352236	-0.0958077	NA	NA	NA	NA	1	1	1	1	0.41517	0.353807	0.561537	0.507076
EB265335.1	Transcribed locus	Maintenance	-0.340004	-0.269208	0.0396265	-0.0460782	0.604994	NA	NA	NA	0.225556	1	1	1	0.226217	0.281723	0.708506	0.697656
EB278390.1	Transcribed locus	Maintenance	-0.49384	-0.269053	0.0546061	0.0180712	0.308322	NA	NA	NA	0.00682584	1	1	1	0.152434	0.294951	0.635032	0.696269
EB320054.1	Transcribed locus	Unregulated	-0.145618	-0.268911	-0.0444359	-0.0151326	NA	NA	NA	NA	1	1	1	1	0.481485	0.416279	0.521108	0.525472
EB340937.1	PREDICTED: Aplysia californica dentin sialophosphoprotein-like (LOC101849957), transcript variant X1, mRNA	Maintenance	-0.306284	-0.268439	0.00991632	-0.0169977	0.475109	NA	NA	NA	0.171239	1	1	1	0.190134	0.223911	1.30088	1.29008
EB242930.1	Transcribed locus	Unregulated	0.277934	-0.268357	0.0962628	0.0594433	NA	NA	NA	NA	1	1	1	1	0.510968	0.514509	0.556345	0.559427
EB253272.1	Transcribed locus	Maintenance	-0.360608	-0.268296	0.121932	-0.0851176	0.379343	NA	NA	NA	0.0593875	1	1	1	0.173687	0.246287	0.506095	0.662484
EB236140.1	PREDICTED: Aplysia californica putative hexokinase HKDC1-like (LOC101864495), mRNA	Maintenance	-0.36145	-0.26798	0.0561698	-0.0619486	0.249505	3.3444	NA	NA	0.0110517	0.855099	1	1	0.122818	0.196287	1.2502	1.16596
EB341682.1	PREDICTED: Aplysia californica nuclear receptor coactivator 6-like (LOC101860343), mRNA	Maintenance	-0.434915	-0.266614	0.128181	0.11108	0.304049	NA	NA	NA	0.0117205	1	1	1	0.149602	0.266718	0.481323	0.530803
EB243511.1	Transcribed locus	Persistent	-0.56843	-0.265443	-0.000990446	-0.205741	0.267771	NA	NA	NA	0.00153103	1	1	1	0.134154	0.311404	0.653805	0.368652
EB228875.1	clustered mitochondria protein homolog	Unregulated	-0.0138937	-0.265412	0.0140115	-0.11452	NA	NA	NA	NA	1	1	1	1	0.527309	0.44311	0.527707	0.506616
GD199267.1	PREDICTED: Aplysia californica 5-aminolevulinate synthase, erythroid-specific, mitochondrial-like (LOC101856525)	Unregulated	-0.0788213	-0.265371	0.0514785	0.0469797	NA	NA	NA	NA	1	1	1	1	0.841476	0.212799	1.14598	1.2177
FF062098.1	PREDICTED: Aplysia californica notchless protein homolog 1-like (LOC101855230), partial mRNA	Unregulated	-0.0635673	-0.265102	0.126453	-0.152102	NA	NA	NA	NA	1	1	1	1	0.594742	0.310641	0.478034	0.437057
GD236608.1	PREDICTED: Aplysia californica uncharacterized LOC101861706 (LOC101861706), mRNA	Unregulated	0.139349	-0.265013	0.342796	0.376491	NA	NA	NA	NA	1	1	1	1	0.517828	0.475801	0.446855	0.431313
EB213398.1	Transcribed locus	Unregulated	-0.0218691	-0.264544	0.218895	-0.0976176	NA	NA	NA	NA	1	1	1	1	0.561847	0.51632	0.531038	0.555378
EB345308.1	Transcribed locus	Maintenance	-0.287627	-0.263898	0.0637442	0.0345501	0.28665	0.750085	NA	NA	0.0494103	0.432907	1	1	0.133094	0.155625	1.89767	3.86699
FF064190.1	PREDICTED: Aplysia californica testis-expressed sequence 264 protein-like (LOC101855767), mRNA	Unregulated	-0.106317	-0.263839	-0.0584175	0.122449	NA	NA	NA	NA	1	1	1	1	0.499576	0.416898	0.517603	0.492224
GD192277.1	PREDICTED: Aplysia californica elongation factor 1-alpha-like (LOC101850460), transcript variant X1, mRNA	Unregulated	0.0424572	-0.263715	-0.167886	0.0622108	NA	NA	NA	NA	1	1	1	1	0.646153	0.621263	0.638696	0.64601
EB317368.1	PREDICTED: Aplysia californica uncharacterized LOC101862563 (LOC101862563), transcript variant X2, mRNA	Unregulated	-0.195704	-0.263667	0.0583837	-0.0681485	NA	NA	NA	NA	1	1	1	1	0.363026	0.289883	0.652294	0.629613
EB252974.1	Transcribed locus	Unregulated	0.0171717	-0.263527	-0.00545275	-0.29774	NA	NA	NA	NA	1	1	1	1	0.537345	0.474011	0.538592	0.4606
EB254421.1	PREDICTED: Aplysia californica spindle and kinetochore-associated protein 1-like (LOC101852294), transcriptvari	Maintenance	-0.3867	-0.263248	0.11289	-0.0494658	0.270825	NA	NA	NA	0.0118174	1	1	1	0.133235	0.227413	0.560281	1.04692
EB287886.1	galactocerebrosidase-like	Unregulated	-0.320745	-0.263181	0.038307	-0.10145	0.525909	NA	NA	NA	0.192464	1	1	1	0.204711	0.254038	0.889819	0.582025
FF071765.1	PREDICTED: Aplysia californica glyceraldehyde-3-phosphate dehydrogenase-like (LOC101846659), mRNA	Unregulated	0.00190713	-0.262665	-0.207362	0.282547	NA	NA	NA	NA	1	1	1	1	0.56231	0.517024	0.53421	0.510905
GD221791.1	Transcribed locus	Maintenance	-0.359298	-0.26239	0.0871989	-0.0313717	0.603951	NA	NA	NA	0.202315	1	1	1	0.232682	0.305291	0.557349	0.665333
EB294943.1	spondin-1-like	Unregulated	-6.34122e-05	-0.26163	0.0746398	-0.190311	NA	NA	NA	NA	1	1	1	1	0.57557	0.535949	0.573732	0.553616
CK323575.1	guanine nucleotide exchange factor DBS-like	Maintenance	-0.286111	-0.261259	-0.222497	0.197295	1.75739	NA	NA	NA	0.711689	1	1	1	0.273215	0.294964	0.33455	0.363412
EB327739.1	Transcribed locus	Maintenance	-0.332202	-0.26105	-0.119244	0.00902669	2.0433	NA	NA	NA	0.712062	1	1	1	0.317443	0.364895	0.484117	0.556613
AY843027.2	Aplysia californica adenylate cyclase (aplA), mRNA	Maintenance	-0.319474	-0.260969	-0.107323	-0.146303	0.336607	NA	NA	NA	0.0597004	1	1	1	0.154144	0.206013	0.625783	0.422443
GD198553.1	PREDICTED: Aplysia californica insulin-like growth factor-binding protein 7-like (LOC101850886), mRNA	Unregulated	-0.0455282	-0.260321	0.0651207	-0.248358	NA	NA	NA	NA	1	1	1	1	0.53257	0.469576	0.530805	0.474295
EB331086.1	Transcribed locus	Maintenance	-0.40279	-0.260278	0.23475	0.104164	0.270873	NA	NA	NA	0.00977729	1	1	1	0.133354	0.239793	0.268762	0.59389
EB317346.1	Transcribed locus	Unregulated	-0.197158	-0.26024	0.0439926	0.0317498	NA	NA	NA	NA	1	1	1	1	0.385161	0.325625	0.599231	0.614472
contig00871	Not Annotated	Unregulated	0.00555134	-0.259909	-0.162984	0.242252	NA	NA	NA	NA	1	1	1	1	0.528232	0.448548	0.49131	0.456485
EB330568.1	Transcribed locus	Maintenance	-0.320714	-0.259262	-0.157783	-0.024932	0.426982	NA	NA	NA	0.118969	1	1	1	0.181986	0.23609	0.397725	1.19755
CNSN01-C-009542-501	Not Annotated	Unregulated	-0.227498	-0.2588	-0.0979766	0.149162	NA	NA	NA	NA	1	1	1	1	0.298811	0.265575	0.583958	0.428707
EB326428.1	PREDICTED: Aplysia californica uncharacterized LOC101846617 (LOC101846617), mRNA	Unregulated	0.17246	-0.258172	0.246618	0.191523	NA	NA	NA	NA	1	1	1	1	0.487012	0.450445	0.456958	0.479514
EB289116.1	PREDICTED: Aplysia californica iron/zinc purple acid phosphatase-like protein-like (LOC101860664), transcript va	Maintenance	-0.281084	-0.258003	0.0188102	-0.0776205	1.31309	NA	NA	NA	0.62828	1	1	1	0.256049	0.277477	0.824591	0.641856
EB300133.1	Transcribed locus	Maintenance	-0.255754	-0.257955	-0.0744337	-0.20897	1.47847	NA	NA	NA	0.694732	1	1	1	0.242269	0.240372	0.77687	0.300008
EB239521.1	Transcribed locus	Maintenance	-0.453869	-0.25789	0.0544114	0.014597	0.309428	NA	NA	NA	0.0104281	1	1	1	0.15231	0.286715	0.689555	0.783538
EB229318.1	PREDICTED: Aplysia californica uncharacterized LOC101863261 (LOC101863261), misc_RNA	Maintenance	-0.365467	-0.257427	-0.0505269	-0.0819066	0.323024	NA	NA	NA	0.0317536	1	1	1	0.153265	0.240309	0.964696	0.731446
EB209515.1	PREDICTED: Aplysia californica neuralized-like protein 4-like (LOC101861223), mRNA	Unregulated	-0.206387	-0.257361	-0.194026	0.020164	NA	NA	NA	NA	1	1	1	1	0.307002	0.245001	0.327639	1.13056
EB224007.1	Transcribed locus	Immediate	-0.264293	-0.257349	0.0596491	0.0987584	1.34662	NA	NA	NA	0.656669	1	1	1	0.244951	0.252227	0.820445	0.605525
EB292973.1	Transcribed locus	Unregulated	-0.196611	-0.256673	0.231254	0.0297027	NA	NA	NA	NA	1	1	1	1	0.301378	0.220762	0.251177	1.45648
contig00695	Not Annotated	Maintenance	-0.295249	-0.256133	0.00564879	-0.0054349	0.487014	NA	NA	NA	0.194821	1	1	1	0.189097	0.226395	1.50422	1.52909
EB220991.1	Transcribed locus	Unregulated	0.00651197	-0.25593	-0.0277244	-0.122636	NA	NA	NA	NA	1	1	1	1	0.537415	0.47641	0.53747	0.520725
EB302969.1	Transcribed locus	Unregulated	-0.0767599	-0.255663	-0.117895	-0.0648778	NA	NA	NA	NA	1	1	1	1	0.764533	0.243235	0.530373	0.850996
EB334677.1	PREDICTED: Aplysia californica short-chain dehydrogenase/reductase family 42E member 1-like(LOC101856022),mRNA	Unregulated	-0.329868	-0.25517	0.0426055	0.0718242	0.367189	NA	NA	NA	0.0712692	1	1	1	0.165791	0.23122	1.15331	0.864279
EB255234.1	PREDICTED: Aplysia californica dentin sialophosphoprotein-like (LOC101849145), mRNA	Maintenance	-0.432515	-0.255116	-0.0662927	-0.0363006	0.1801	NA	NA	NA	0.000751726	1	1	1	0.0905489	0.215617	1.03019	1.50247
EB231759.1	PREDICTED: Aplysia californica kinetochore protein Nuf2-like (LOC101861157), transcript variant X2, mRNA	Maintenance	-0.2577	-0.254792	0.139253	-0.00279104	3.04122	NA	NA	NA	0.846889	1	1	1	0.264933	0.268213	0.453057	0.945979
EB311660.1	Transcribed locus	Unregulated	-0.245645	-0.254734	0.0284427	0.227029	NA	NA	NA	NA	1	1	1	1	0.273178	0.264117	0.918014	0.294618
EB316897.1	Transcribed locus	Unregulated	-0.240415	-0.254234	0.187582	0.0196731	3.90953	NA	NA	NA	0.888484	1	1	1	0.252207	0.23728	0.330249	1.29168
EB292877.1	Transcribed locus	Unregulated	-0.214594	-0.253843	0.0357354	-0.0575979	NA	NA	NA	NA	1	1	1	1	0.261472	0.211951	1.59818	1.22675
EB238358.1	Transcribed locus	Unregulated	-0.0843561	-0.253727	-0.071933	-0.11458	NA	NA	NA	NA	1	1	1	1	0.530435	0.346112	0.54402	0.491451
EB234759.1	PREDICTED: Aplysia californica uncharacterized LOC101860787 (LOC101860787), transcript variant X2, mRNA	Unregulated	-0.249543	-0.253414	0.11246	-0.0272645	2.25343	NA	NA	NA	0.80097	1	1	1	0.250215	0.246467	0.553373	1.12596
EB324782.1	PREDICTED: Aplysia californica GTP-binding protein RAD-like (LOC101852299), transcript variant X2, mRNA	Unregulated	-0.251548	-0.253392	-0.0481708	-0.166844	NA	NA	NA	NA	1	1	1	1	0.304709	0.303371	0.664343	0.407409
CK322828.1	PREDICTED: Aplysia californica uncharacterized LOC101845042 (LOC101845042), transcript variant X2, mRNA	Maintenance	-0.28271	-0.252992	-0.00926248	0.0318749	3.95732	NA	NA	NA	0.870631	1	1	1	0.294075	0.319509	0.660608	0.64654
FF078226.1	PREDICTED: Aplysia californica elongation factor 1-alpha-like (LOC101850460), transcript variant X1, mRNA	Unregulated	0.0159141	-0.252952	-0.302684	0.106389	NA	NA	NA	NA	1	1	1	1	0.681961	0.661781	0.655627	0.678987
FF069188.1	PREDICTED: Aplysia californica uncharacterized LOC101861212 (LOC101861212), transcript variant X2, mRNA	Maintenance	-0.313841	-0.25261	0.122186	-0.150311	0.931819	NA	NA	NA	0.451949	1	1	1	0.254545	0.305579	0.489129	0.435375
EB230622.1	Transcribed locus	Unregulated	-0.281787	-0.252499	0.0755187	0.063371	0.643941	NA	NA	NA	0.335201	1	1	1	0.208954	0.238106	0.804993	0.917574
EB348481.1	PREDICTED: Aplysia californica P17/29C-like protein DDB_G0287399-like (LOC101861445), mRNA	Unregulated	0.0423407	-0.252389	-0.0732581	0.035921	NA	NA	NA	NA	1	1	1	1	0.522468	0.414869	0.512483	0.523867
FF071793.1	PREDICTED: Aplysia californica acetylcholine-binding protein-like (LOC101861230), mRNA	Unregulated	-0.0318666	-0.252162	-0.0709238	0.0867716	NA	NA	NA	NA	1	1	1	1	0.523445	0.426666	0.514173	0.508519
EB246206.1	PREDICTED: Aplysia californica uncharacterized LOC101847909 (LOC101847909), misc_RNA	Maintenance	-0.371859	-0.251791	0.00833313	-0.0988894	0.304824	NA	NA	NA	0.0234954	1	1	1	0.146504	0.243553	1.26114	0.631085
EB339191.1	PREDICTED: Aplysia californica kinase D-interacting substrate of 220 kDa-like (LOC101848825), mRNA	Unregulated	-0.180463	-0.251709	-0.244952	0.00101368	NA	NA	NA	NA	1	1	1	1	0.387025	0.305356	0.312955	0.726393
EB310039.1	Transcribed locus	Unregulated	-0.159758	-0.25152	-0.110357	-0.144951	NA	NA	NA	NA	1	1	1	1	0.387332	0.23456	0.579237	0.431413
EB236071.1	PREDICTED: Aplysia californica uncharacterized LOC101861583 (LOC101861583), transcript variant X2, mRNA	Maintenance	-0.504625	-0.251098	0.0370233	-0.0818418	0.193422	NA	NA	NA	0.000458852	1	1	1	0.0965694	0.261071	0.935508	0.685868
GR213695.1	PREDICTED: Aplysia californica uncharacterized LOC101852438 (LOC101852438), mRNA	Unregulated	-0.259456	-0.250715	-0.109092	-0.0231918	2.69773	NA	NA	NA	0.826597	1	1	1	0.264062	0.273193	0.543923	0.904413
EB359448.1	Transcribed locus	Maintenance	-0.432662	-0.250579	-0.196008	0.10364	0.290098	NA	NA	NA	0.0096407	1	1	1	0.142709	0.27462	0.342542	0.56322
EB326825.1	PREDICTED: Aplysia californica lymphocyte-specific helicase-like (LOC101861196), mRNA	Unregulated	0.0474203	-0.250432	0.287049	0.0140737	NA	NA	NA	NA	1	1	1	1	0.563786	0.354364	0.328117	0.58215
EB259745.1	PREDICTED: Aplysia californica pappalysin-1-like (LOC101849186), mRNA	Maintenance	-0.58393	-0.250125	-0.0960691	-0.135268	0.330366	NA	NA	NA	0.00413965	1	1	1	0.163939	0.355357	0.511427	0.466166
EB259381.1	PREDICTED: Aplysia californica uncharacterized LOC101860024 (LOC101860024), mRNA	Maintenance	-0.314122	-0.249546	-0.0657469	-0.070683	0.229171	1.45758	NA	NA	0.0142301	0.697683	1	1	0.112213	0.171168	1.80458	1.62204
7.UF_CU.595.C1	E3 ubiquitin-protein ligase ZNRF2-like	Unregulated	-0.0443093	-0.249388	-0.226263	-0.0313459	NA	NA	NA	NA	1	1	1	1	0.534645	0.385553	0.402842	0.539323
EB248089.1	PREDICTED: Aplysia californica prolyl 4-hydroxylase subunit alpha-1-like (LOC101848359), mRNA	Unregulated	-0.00859699	-0.24906	0.0890103	-0.0374461	NA	NA	NA	NA	1	1	1	1	0.641434	0.330832	0.539048	0.61903
EB247070.1	Transcribed locus	Maintenance	-0.253357	-0.248909	-0.0108746	-0.0474004	2.4362	NA	NA	NA	0.812804	1	1	1	0.255762	0.260808	1.06229	0.905026
EB281301.1	Transcribed locus	Unregulated	-0.192251	-0.248837	0.169039	-0.114996	NA	NA	NA	NA	1	1	1	1	0.430416	0.39119	0.448608	0.488518
EB341846.1	Transcribed locus	Maintenance	-0.277772	-0.248818	0.00693505	-0.0755408	0.386538	NA	NA	NA	0.133073	0.998052	1	1	0.161813	0.191994	3.32002	1.17899
EB257562.1	PREDICTED: Aplysia californica chromatin assembly factor 1 subunit A-B-like (LOC101845371),mRNA	Unregulated	-0.500316	-0.248478	0.229935	-0.0325358	1.06008	NA	NA	NA	0.301256	1	1	1	0.360295	0.469063	0.47784	0.531856
EB276334.1	PREDICTED: Aplysia californica ribonuclease P protein subunit p21-like (LOC101857640), mRNA	Maintenance	-0.393234	-0.248362	0.0435444	-0.0189002	0.198835	NA	NA	NA	0.00227018	1	1	1	0.0992383	0.211257	1.59767	2.13465
CK325317.1	Transcribed locus	Unregulated	-0.259506	-0.248301	0.0291254	-0.0249048	0.82896	NA	NA	NA	0.483234	1	1	1	0.215469	0.227912	1.48121	1.55454
EB311416.1	Transcribed locus	Unregulated	-0.0611098	-0.24791	-0.0667363	0.0480527	NA	NA	NA	NA	1	1	1	1	0.517248	0.414054	0.51503	0.521439
EB253026.1	PREDICTED: Aplysia californica calcyphosin-2-like (LOC101857799), mRNA	Unregulated	-0.164895	-0.247808	0.124522	-0.0199813	NA	NA	NA	NA	1	1	1	1	0.434457	0.359644	0.47858	0.574863
EB350014.1	PREDICTED: Aplysia californica uncharacterized LOC101847287 (LOC101847287), mRNA	Unregulated	-0.0845384	-0.247662	0.042826	-0.237069	NA	NA	NA	NA	1	1	1	1	0.510386	0.389126	0.532615	0.396375
7.UF_CU.6748.C1	Not Annotated	Unregulated	0.0163817	-0.247642	0.0887552	-0.0471663	NA	NA	NA	NA	1	1	1	1	0.554333	0.509948	0.549385	0.552995
EB248859.1	PREDICTED: Aplysia californica E3 ubiquitin-protein ligase TRIM39-like (LOC101850319), mRNA	Unregulated	-0.196415	-0.247533	-0.022859	0.015616	NA	NA	NA	NA	1	1	1	1	0.549087	0.536888	0.574816	0.573694
EB297831.1	Transcribed locus	Unregulated	-0.334054	-0.247347	-0.0536393	-0.0166703	0.87579	NA	NA	NA	0.397059	1	1	1	0.260014	0.327834	0.604867	0.65031
EB323264.1	Transcribed locus	Maintenance	-0.337082	-0.247248	-0.046695	-0.0372504	0.409961	NA	NA	NA	0.0929497	1	1	1	0.180179	0.258463	0.932668	1.00397
EB327495.1	Transcribed locus	Unregulated	-0.0567354	-0.246757	-0.0110488	-0.263977	NA	NA	NA	NA	1	1	1	1	0.565068	0.350128	0.594333	0.336249
EB245240.1	Transcribed locus	Maintenance	-0.351501	-0.246167	0.0200515	-0.0340139	0.19705	NA	NA	NA	0.00394614	0.940776	1	1	0.0977691	0.186189	3.6911	3.04415
EB232292.1	Transcribed locus	Unregulated	-0.277493	-0.246134	-0.00885757	0.0372223	1.02264	NA	NA	NA	0.541539	1	1	1	0.239596	0.270706	0.991212	0.908328
EB299934.1	PREDICTED: Aplysia californica protein Wnt-16-like (LOC101858920), mRNA	Unregulated	-1.01111	-0.245966	-0.144805	0.275333	1.95371	NA	NA	NA	0.260625	1	1	1	0.699802	0.869965	0.881524	0.866897
EB260783.1	Transcribed locus	Maintenance	-0.384879	-0.245847	0.0553921	-0.0350391	0.229989	NA	NA	NA	0.00548179	1	1	1	0.114216	0.225362	1.19161	1.53356
EB349839.1	Transcribed locus	Unregulated	-0.143294	-0.24495	-0.0827085	-0.0153839	NA	NA	NA	NA	1	1	1	1	0.443274	0.283004	0.637706	0.892194
EB241526.1	Transcribed locus	Unregulated	-0.112124	-0.244763	0.0100392	-0.102168	NA	NA	NA	NA	1	1	1	1	0.530003	0.285332	0.874724	0.562839
EB249078.1	Transcribed locus	Maintenance	-0.294625	-0.244669	0.115065	-0.0068163	0.422712	NA	NA	NA	0.14332	1	1	1	0.174859	0.22461	0.572579	1.92526
EB307738.1	PREDICTED: Aplysia californica titin-like (LOC101858249), partial mRNA	Maintenance	-0.32739	-0.244275	-0.181412	-0.205879	2.90394	NA	NA	NA	0.797469	1	1	1	0.327456	0.382768	0.431901	0.411502
EB303792.1	PREDICTED: Aplysia californica fatty acid-binding protein, heart-like (LOC101859403), mRNA	Maintenance	-0.452623	-0.243542	-0.0108969	0.0444017	0.133679	NA	NA	NA	9.06849e-05	1	1	1	0.0650051	0.207174	2.66579	1.84508
EB331157.1	Transcribed locus	Unregulated	-0.0384883	-0.243241	0.107644	-0.111265	NA	NA	NA	NA	1	1	1	1	0.52809	0.40486	0.494575	0.492181
7.UF_CU.6050.C1	Not Annotated	Maintenance	-0.322165	-0.242985	0.347696	0.204531	0.747243	NA	NA	NA	0.341909	1	1	1	0.240104	0.307459	0.223929	0.350396
EB320001.1	PREDICTED: Aplysia californica uncharacterized LOC101852624 (LOC101852624), misc_RNA	Unregulated	-0.0232154	-0.24295	-0.240041	0.0665335	NA	NA	NA	NA	1	1	1	1	0.720628	0.311994	0.316009	0.627645
EB354488.1	Transcribed locus	Unregulated	-0.0937354	-0.242629	0.035428	0.0866958	NA	NA	NA	NA	1	1	1	1	0.504693	0.388843	0.538068	0.509793
CK324727.1	ankyrin repeat domain-containing protein 40-like	Unregulated	-0.139437	-0.242421	0.0714597	-0.0140776	NA	NA	NA	NA	1	1	1	1	0.448135	0.211994	1.11864	2.48691
EB356859.1	Transcribed locus	Unregulated	-0.0638674	-0.242306	-0.0843955	-0.0203426	NA	NA	NA	NA	1	1	1	1	1.05429	0.232336	0.804915	1.66505
EB203371.1	PREDICTED: Aplysia californica leucine-rich repeat-containing protein 40-like (LOC101853205), transcript variant	Unregulated	-0.0190263	-0.242017	0.172888	0.164023	NA	NA	NA	NA	1	1	1	1	0.567158	0.369769	0.430328	0.438257
EB234048.1	Transcribed locus	Unregulated	-0.122744	-0.241946	0.048361	-0.0566398	NA	NA	NA	NA	1	1	1	1	0.487828	0.317834	0.652985	0.638745
EB200067.1	PREDICTED: Aplysia californica 14-3-3 protein zeta-like (LOC101853737), mRNA	Unregulated	0.027711	-0.241383	0.0757494	0.650572	NA	NA	NA	NA	1	1	1	1	0.726387	0.710884	0.728426	0.619465
GD223652.1	PREDICTED: Aplysia californica fructose-bisphosphate aldolase-like (LOC101857037), mRNA	Unregulated	-0.0822808	-0.241207	-0.0186691	0.15234	NA	NA	NA	NA	1	1	1	1	0.528172	0.479671	0.536836	0.510685
EB341493.1	PREDICTED: Aplysia californica 39S ribosomal protein L2, mitochondrial-like (LOC101854147),mRNA	Maintenance	-0.293665	-0.24117	-0.164221	0.0730529	0.484442	NA	NA	NA	0.194854	1	1	1	0.188126	0.240761	0.373457	0.888135
EB327214.1	PREDICTED: Aplysia californica uncharacterized LOC101845623 (LOC101845623), transcript variant X1, mRNA	Unregulated	-0.27624	-0.240982	0.0149539	-0.122734	1.12731	NA	NA	NA	0.580457	1	1	1	0.243482	0.278888	0.95521	0.501804
EB314459.1	Transcribed locus	Unregulated	-0.259941	-0.240929	-0.0987629	0.1512	NA	NA	NA	NA	1	1	1	1	0.383225	0.396281	0.500026	0.461286
EB283147.1	Transcribed locus	Maintenance	-0.40579	-0.240736	0.0737991	0.132609	0.535063	NA	NA	NA	0.116013	1	1	1	0.22877	0.344907	0.555482	0.467986
FF066678.1	PREDICTED: Aplysia californica protein polybromo-1-like (LOC101846345), mRNA	Unregulated	0.141786	-0.240508	0.20698	-0.0448287	NA	NA	NA	NA	1	1	1	1	0.756665	0.747909	0.754655	0.762355
GD199498.1	PREDICTED: Aplysia californica kelch domain-containing protein 3-like (LOC101853564), mRNA	Maintenance	-0.329855	-0.240175	-0.0861724	0.00603009	0.407727	NA	NA	NA	0.0973262	1	1	1	0.178267	0.259668	0.69765	1.2315
EB252049.1	PREDICTED: Aplysia californica uncharacterized LOC101857382 (LOC101857382), misc_RNA	Unregulated	0.000279838	-0.239707	-0.0778006	-0.166751	NA	NA	NA	NA	1	1	1	1	0.529255	0.461271	0.520576	0.491554
EB255613.1	Transcribed locus	Maintenance	-0.334622	-0.239333	-0.0077717	0.0805982	0.409673	NA	NA	NA	0.0947224	1	1	1	0.179649	0.265136	1.14658	0.721668
EB278356.1	PREDICTED: Aplysia californica cardioacceleratory peptide receptor-like (LOC101854041), mRNA	Maintenance	-0.594893	-0.23922	-0.0673001	-0.140766	0.182949	NA	NA	NA	0.000117303	1	1	1	0.0891929	0.300782	0.663288	0.450657
GD231113.1	PREDICTED: Aplysia californica uncharacterized LOC101854814 (LOC101854814), mRNA	Unregulated	-0.140268	-0.239089	0.210373	0.247073	NA	NA	NA	NA	1	1	1	1	0.452247	0.306443	0.339839	0.298344
EB279157.1	Transcribed locus	Unregulated	-0.204085	-0.239027	-0.145271	0.266927	NA	NA	NA	NA	1	1	1	1	0.370064	0.33472	0.447899	0.310017
EB296743.1	Transcribed locus	Maintenance	-0.350166	-0.238821	-0.145199	0.130485	0.289598	NA	NA	NA	0.0243662	1	1	1	0.139015	0.237217	0.428253	0.487328
EB256643.1	PREDICTED: Aplysia californica uncharacterized LOC101851450 (LOC101851450), mRNA	Unregulated	0.0409864	-0.238818	0.0214362	0.0582896	NA	NA	NA	NA	1	1	1	1	0.533249	0.396859	0.537911	0.52525
EB255462.1	PREDICTED: Aplysia californica bromodomain and WD repeat-containing DDB_G0285837-like (LOC101850444), transcript	Maintenance	-0.330092	-0.238737	-0.0112667	-0.112949	0.299358	NA	NA	NA	0.0350463	1	1	1	0.141885	0.226482	2.04134	0.594248
EB241654.1	PREDICTED: Aplysia californica serine/threonine-protein kinase RIO2-like (LOC101847255), mRNA	Unregulated	-0.244319	-0.238703	-0.0162965	-0.0494631	1.29294	NA	NA	NA	0.668495	1	1	1	0.228016	0.235005	1.7208	1.28037
EB292088.1	Transcribed locus	Unregulated	-0.0186964	-0.238582	0.226164	0.221883	NA	NA	NA	NA	1	1	1	1	0.528202	0.460058	0.46676	0.46735
GD192216.1	Transcribed locus	Unregulated	-0.0795721	-0.23847	-0.0714036	-0.135526	NA	NA	NA	NA	1	1	1	1	0.535029	0.360191	0.543044	0.46524
EB278713.1	Transcribed locus	Unregulated	-0.222909	-0.23832	-0.0143449	0.00189888	NA	NA	NA	NA	1	1	1	1	0.264416	0.245199	1.49324	1.56229
EB230271.1	Transcribed locus	Unregulated	-0.139306	-0.238313	-0.091557	0.0396829	NA	NA	NA	NA	1	1	1	1	0.452485	0.279877	0.62294	0.891729
EB311291.1	PREDICTED: Aplysia californica uncharacterized LOC101851954 (LOC101851954), mRNA	Unregulated	-0.0585705	-0.238161	-0.0592321	-0.175531	NA	NA	NA	NA	1	1	1	1	0.518427	0.417892	0.51795	0.455941
EB307488.1	Transcribed locus	Unregulated	-0.278134	-0.238024	0.289962	0.00387911	NA	NA	NA	NA	0.967178	1	1	1	0.303338	0.338288	0.295795	0.649091
EB260262.1	PREDICTED: Aplysia californica uncharacterized LOC101852117 (LOC101852117), mRNA	Unregulated	0.0308257	-0.237883	0.0994035	-0.0557409	NA	NA	NA	NA	1	1	1	1	0.543783	0.389019	0.500617	0.531775
CNSN01-F-008669-501_MINUS	Not Annotated	Unregulated	-0.103862	-0.237393	-0.133137	-0.151751	NA	NA	NA	NA	1	1	1	1	0.516172	0.339445	0.466999	0.438857
CNSN01-F-056357-501	fibroleukin-like	Unregulated	-0.0964299	-0.237251	-0.0525504	0.0658117	NA	NA	NA	NA	1	1	1	1	0.510595	0.368149	0.553353	0.542803
EB283161.1	PREDICTED: Aplysia californica beta-sarcoglycan-like (LOC101854825), mRNA	Unregulated	-0.24218	-0.23722	-0.044883	0.0278805	NA	NA	NA	NA	1	1	1	1	0.320316	0.325535	0.650193	0.680591
EB259991.1	Transcribed locus	Maintenance	-0.404233	-0.237178	0.0291983	0.00237265	0.165914	NA	NA	NA	0.000690444	1	1	1	0.0834815	0.212833	2.346	2.93371
EB341709.1	Transcribed locus	Maintenance	-0.397681	-0.236838	0.117443	-0.0418081	0.550748	NA	NA	NA	0.131499	1	1	1	0.230938	0.346402	0.490473	0.60326
EB252611.1	Transcribed locus	Maintenance	-0.373649	-0.23664	0.048845	0.0498068	0.209758	NA	NA	NA	0.00397493	1	1	1	0.104086	0.218839	1.61583	1.61417
EB244495.1	PREDICTED: Aplysia californica cleavage and polyadenylation specificity factor subunit 6-like (LOC101846874), trans	Unregulated	-0.235139	-0.236634	-0.000154048	0.0112556	0.618543	NA	NA	NA	0.398565	0.983241	1	1	0.183288	0.181695	6.65515	6.49002
EB256481.1	Transcribed locus	Unregulated	0.0495197	-0.236489	-0.0181428	-0.124733	NA	NA	NA	NA	1	1	1	1	0.636215	0.61555	0.639694	0.631464
EB254868.1	PREDICTED: Aplysia californica putative leucine-rich repeat-containing protein DDB_G0290503-like (LOC101858320),	Unregulated	-0.113897	-0.236159	-0.0128532	-0.142639	NA	NA	NA	NA	1	1	1	1	0.491555	0.415289	0.529693	0.474198
EB339873.1	PREDICTED: Aplysia californica sodium-dependent neutral amino acid transporter B(0)AT1-like(LOC101862698),mRNA	Maintenance	-0.328979	-0.236064	0.186772	-0.0707128	0.699712	NA	NA	NA	0.302961	1	1	1	0.237326	0.316332	0.376173	0.622897
EB331735.1	Transcribed locus	Unregulated	-0.122371	-0.235657	-0.030619	0.0599442	NA	NA	NA	NA	1	1	1	1	0.522045	0.249068	1.34225	1.01849
EB321316.1	Transcribed locus	Unregulated	-0.0244462	-0.235517	0.195733	-0.0949364	NA	NA	NA	NA	1	1	1	1	0.540096	0.490655	0.505541	0.531333
EB275356.1	PREDICTED: Aplysia californica alpha-protein kinase 1-like (LOC101855488), mRNA	Unregulated	-0.125496	-0.235515	0.204821	-0.000410492	NA	NA	NA	NA	1	1	1	1	0.490759	0.292049	0.331055	0.916112
EB236700.1	PREDICTED: Aplysia californica sphingosine kinase 1-like (LOC101853389), mRNA	Maintenance	-0.431935	-0.235446	0.0569152	0.0148475	0.166409	NA	NA	NA	0.00047323	1	1	1	0.083327	0.229654	1.27496	2.07625
EB231941.1	PREDICTED: Aplysia californica methylmalonyl-CoA mutase, mitochondrial-like (LOC101852674),mRNA	Maintenance	-0.357028	-0.235428	0.0217978	0.0297065	0.188955	NA	NA	NA	0.0029082	1	1	1	0.09404	0.198791	3.65645	3.32031
EB288360.1	Transcribed locus	Unregulated	-0.200998	-0.235414	0.119679	0.148197	NA	NA	NA	NA	1	1	1	1	0.379353	0.345257	0.487623	0.445103
EB231296.1	Transcribed locus	Maintenance	-0.287159	-0.235401	-0.0600371	-0.0553858	0.259057	NA	NA	NA	0.0343522	0.932584	1	1	0.122883	0.177162	2.48497	2.88121
HM054523.1	PREDICTED: Aplysia californica martilin (LOC100533530), mRNA	Unregulated	0.13982	-0.235364	0.159565	-0.430304	NA	NA	NA	NA	1	1	1	1	0.736519	0.727711	0.738569	0.694206
EB299783.1	PREDICTED: Aplysia californica coiled-coil domain-containing protein 177-like (LOC101850141), mRNA	Maintenance	-0.413965	-0.235163	0.0968574	-0.0430174	0.182307	NA	NA	NA	0.00104222	1	1	1	0.0915922	0.230062	0.725308	1.56421
EB349797.1	Transcribed locus	Unregulated	-0.0276015	-0.234656	-0.431832	-0.0520247	NA	NA	NA	NA	1	1	1	1	0.524019	0.439998	0.343043	0.519642
EB251875.1	Aplysia californica neuropeptide CP2 precursor (CP2PP), mRNA	Unregulated	0.137332	-0.234461	-0.201696	0.0119067	NA	NA	NA	NA	1	1	1	1	0.486785	0.436963	0.455304	0.52554
GD216702.1	Transcribed locus	Unregulated	0.0567964	-0.234196	0.118225	0.31783	NA	NA	NA	NA	1	1	1	1	0.565777	0.360261	0.486944	0.296466
EB195309.1	Transcribed locus	Unregulated	0.0134852	-0.234174	-0.0375419	-0.0071301	NA	NA	NA	NA	1	1	1	1	0.709621	0.325472	0.673462	0.711477
CK323503.1	5-hydroxytryptamine receptor 1A-like	Unregulated	-0.330396	-0.233889	0.00441181	0.0212305	0.784349	NA	NA	NA	0.352396	1	1	1	0.24859	0.328867	0.69407	0.688194
EB241578.1	PREDICTED: Aplysia californica nucleolar GTP-binding protein 1-like (LOC101856128), mRNA	Unregulated	0.0468822	-0.233742	0.0710876	0.000547207	NA	NA	NA	NA	1	1	1	1	0.535864	0.486789	0.533668	0.538688
EB250060.1	PREDICTED: Aplysia californica A-kinase anchor protein 9-like (LOC101862102), mRNA	Unregulated	0.100672	-0.233588	0.107614	-0.00479363	NA	NA	NA	NA	1	1	1	1	0.528377	0.334671	0.513621	0.676465
EB231835.1	Transcribed locus	Unregulated	-0.240713	-0.233483	-0.029229	-0.111077	0.572659	NA	NA	NA	0.353355	1	1	1	0.181258	0.190738	4.19796	0.688514
EB225867.1	PREDICTED: Aplysia californica kinesin-like protein KIF9-like (LOC101850921), transcript variant X2, mRNA	Maintenance	-0.588562	-0.233384	0.0961655	0.00328642	0.10261	NA	NA	NA	2.78457e-06	1	1	1	0.0471144	0.250164	0.679625	1.58633
EB257450.1	Transcribed locus	Unregulated	-0.133297	-0.233261	-0.0316104	-0.0185735	NA	NA	NA	NA	1	1	1	1	0.466794	0.327655	0.678225	0.698355
EB249580.1	PREDICTED: Aplysia californica ras-related protein Rab-35-like (LOC101845076), transcript variant X1, mRNA	Maintenance	-0.372108	-0.233081	0.00947275	-0.0440821	0.225267	NA	NA	NA	0.00585336	1	1	1	0.111803	0.230601	2.17237	1.58802
EB229202.1	Transcribed locus	Unregulated	-0.13976	-0.233036	0.0870935	-0.00800508	NA	NA	NA	NA	1	1	1	1	0.451148	0.284696	0.646269	1.01002
FF067809.1	uncharacterized LOC101852477, transcript variant X3	Maintenance	-0.242655	-0.233003	0.0374846	0.0182749	1.53628	NA	NA	NA	0.719837	1	1	1	0.232941	0.244982	1.39229	1.65054
EB241940.1	PREDICTED: Aplysia californica coiled-coil domain-containing protein 113-like (LOC101859990), mRNA	Maintenance	-0.457325	-0.232844	0.139695	-0.0220102	0.32191	NA	NA	NA	0.0120954	1	1	1	0.158402	0.318624	0.454094	0.737738
EB241384.1	Transcribed locus	Unregulated	-0.00751555	-0.232705	0.128552	-0.546281	NA	NA	NA	NA	1	1	1	1	0.625472	0.60309	0.620746	0.518663
EB294588.1	Transcribed locus	Maintenance	-0.323536	-0.232569	0.00681026	-0.0276848	0.135095	0.877917	NA	NA	0.0007641	0.550917	1	1	0.0679303	0.148249	28.7749	18.0197
EB256945.1	Transcribed locus	Unregulated	-0.148707	-0.232548	-0.0238811	-0.117261	NA	NA	NA	NA	1	1	1	1	0.441424	0.337667	0.654298	0.49504
EB346097.1	Transcribed locus	Unregulated	-0.0302956	-0.2325	-0.189653	-0.0595156	NA	NA	NA	NA	1	1	1	1	0.524633	0.451366	0.472547	0.519722
EB245845.1	PREDICTED: Aplysia californica ras-like GTP-binding protein Rho1-like (LOC101856971), mRNA	Unregulated	-0.128901	-0.232448	0.166447	-0.108852	NA	NA	NA	NA	1	1	1	1	0.483385	0.284912	0.387557	0.554166
EB221669.1	uncharacterized LOC106013609	Unregulated	-0.256128	-0.232154	0.0457176	-0.117529	NA	NA	NA	NA	1	1	1	1	0.301666	0.325399	0.665632	0.499494
EB252605.1	Transcribed locus	Unregulated	-0.223577	-0.232039	-0.0298685	0.0521771	NA	NA	NA	NA	1	1	1	1	0.252184	0.241341	1.60511	1.26544
EB282057.1	PREDICTED: Aplysia californica flocculation protein FLO11-like (LOC101856533), mRNA	Unregulated	-0.0563954	-0.231957	0.0619716	-0.0450603	NA	NA	NA	NA	1	1	1	1	0.573663	0.357598	0.56456	0.585599
EB244715.1	Transcribed locus	Maintenance	-0.289833	-0.231929	0.137976	0.0218601	0.984801	NA	NA	NA	0.508915	1	1	1	0.245065	0.301249	0.45667	0.848238
EB243867.1	PREDICTED: Aplysia californica uncharacterized LOC101856934 (LOC101856934), mRNA	Unregulated	-0.239956	-0.231909	0.0305474	-0.0632476	2.3882	NA	NA	NA	0.819005	1	1	1	0.243077	0.253222	1.35151	0.985295
EB241794.1	Transcribed locus	Unregulated	-0.0887698	-0.231688	0.228915	0.358812	NA	NA	NA	NA	1	1	1	1	0.507699	0.437619	0.440285	0.37164
EB334861.1	Transcribed locus	Maintenance	-0.289752	-0.231565	-0.217732	-0.104317	3.12162	NA	NA	NA	0.832534	1	1	1	0.295669	0.345619	0.360269	0.514713
FF069228.1	PREDICTED: Aplysia californica tubulin polyglutamylase ttll6-like (LOC101858905), transcript variant X2, mRNA	Unregulated	-0.35624	-0.231393	0.122819	-0.0989799	2.32072	NA	NA	NA	0.727333	1	1	1	0.34351	0.416593	0.486224	0.499933
FF079407.1	PREDICTED: Aplysia californica uncharacterized LOC101863442 (LOC101863442), mRNA	Unregulated	-0.236091	-0.231203	0.0125065	-0.075451	NA	NA	NA	NA	1	1	1	1	0.297054	0.302845	0.850916	0.656565
EB283047.1	Transcribed locus	Unregulated	-0.107836	-0.231183	0.189537	-0.0433185	NA	NA	NA	NA	1	1	1	1	0.497843	0.372386	0.410459	0.563072
EB305322.1	PREDICTED: Aplysia californica uncharacterized LOC101853990 (LOC101853990), mRNA	Unregulated	-0.22796	-0.231099	0.104782	-0.118206	NA	NA	NA	NA	0.992377	1	1	1	0.252376	0.248673	0.628452	0.547676
EB228893.1	PREDICTED: Aplysia californica heterogeneous nuclear ribonucleoprotein M-like (LOC101850217), transcript variant	Maintenance	-0.294221	-0.230974	-0.0399896	-0.104081	0.385917	NA	NA	NA	0.114419	1	1	1	0.165259	0.23172	1.69204	0.672118
EB231174.1	PREDICTED: Aplysia californica uncharacterized LOC101852238 (LOC101852238), misc_RNA	Unregulated	-0.216685	-0.230839	-0.262324	-0.0378406	NA	NA	NA	NA	1	1	1	1	0.370743	0.357911	0.33228	0.593986
EB293646.1	PREDICTED: Aplysia californica protein FAM183A-like (LOC101846387), mRNA	Maintenance	-0.36948	-0.230739	0.0395832	-0.0723071	0.428709	NA	NA	NA	0.0809596	1	1	1	0.190983	0.306005	0.771856	0.660804
EB258490.1	Transcribed locus	Maintenance	-0.43983	-0.230732	-0.15428	0.0473665	0.37234	NA	NA	NA	0.0267835	1	1	1	0.178109	0.329464	0.429772	0.657262
7.UF_CU.3.C3433	Not Annotated	Unregulated	-0.215634	-0.230724	0.0180608	-0.0610886	NA	NA	NA	NA	0.959935	1	1	1	0.234177	0.212878	3.17093	1.58273
EB259976.1	PREDICTED: Aplysia californica uncharacterized LOC101864417 (LOC101864417), mRNA	Unregulated	0.110456	-0.230706	0.0691755	0.303493	NA	NA	NA	NA	1	1	1	1	0.524375	0.487322	0.533629	0.459403
FF070423.1	Transcribed locus	Unregulated	-0.12813	-0.230614	0.239127	0.185614	NA	NA	NA	NA	1	1	1	1	0.48351	0.420131	0.416164	0.448024
EB230980.1	PREDICTED: Aplysia californica hydroxyacid-oxoacid transhydrogenase, mitochondrial-like (LOC101848927), mRNA	Unregulated	-0.132639	-0.230234	-0.123488	0.0140101	NA	NA	NA	NA	1	1	1	1	0.485541	0.209148	0.547068	3.74214
EB317662.1	PREDICTED: Aplysia californica Krueppel-related zinc finger protein 1-like (LOC101845943), mRNA	Maintenance	-0.417977	-0.230116	-0.0863677	-0.0332723	0.139858	NA	NA	NA	0.000199393	1	1	1	0.0686883	0.211224	0.986898	2.7833
EB250822.1	Transcribed locus	Maintenance	-0.292109	-0.229904	-0.0343076	0.024159	0.223098	NA	NA	NA	0.0174181	0.936816	1	1	0.108572	0.173627	6.71229	9.01444
EB309671.1	Transcribed locus	Maintenance	-0.476059	-0.229797	0.0465009	-0.051881	0.482647	NA	NA	NA	0.0524323	1	1	1	0.222998	0.378198	0.552932	0.550387
EB249560.1	PREDICTED: Aplysia californica ubiquitin-like protein 7-like (LOC101847550), mRNA	Unregulated	-0.098997	-0.229501	-0.00345475	-0.059323	NA	NA	NA	NA	1	1	1	1	0.512109	0.365683	0.593808	0.560525
EB294385.1	PREDICTED: Aplysia californica diisopropyl-fluorophosphatase-like (LOC101854446), mRNA	Unregulated	-0.165541	-0.229388	0.0843822	0.0924482	NA	NA	NA	NA	1	1	1	1	0.430307	0.36798	0.52795	0.518915
CK322436.1	PREDICTED: Aplysia californica plasma alpha-L-fucosidase-like (LOC101862121), mRNA	Unregulated	-0.375925	-0.229348	0.0185568	0.234771	1.01397	NA	NA	NA	0.409738	1	1	1	0.295598	0.391362	0.549861	0.387309
EB330847.1	PREDICTED: Aplysia californica protein FAM188B2-like (LOC101855150), mRNA	Maintenance	-0.283769	-0.229219	0.0958756	-0.0282988	0.574466	NA	NA	NA	0.281024	1	1	1	0.200561	0.258933	0.672502	1.35139
EB258882.1	PREDICTED: Aplysia californica tigger transposable element-derived protein 4-like (LOC101854342), mRNA	Unregulated	-0.254665	-0.229209	0.057629	-0.0231154	0.45571	NA	NA	NA	0.22791	1	1	1	0.169874	0.20118	2.04077	4.24456
EB258576.1	Transcribed locus	Unregulated	-0.0283649	-0.229117	-0.141837	-0.0587928	NA	NA	NA	NA	1	1	1	1	0.892846	0.296616	0.446523	0.760739
AF322876.1	Aplysia californica non-alpha nicotinic acetylcholine receptor subunit (LOC100533245), mRNA	Unregulated	-0.276949	-0.228874	-0.208519	-0.00128525	3.34478	NA	NA	NA	0.850335	1	1	1	0.285116	0.330363	0.353854	0.715404
EB247469.1	F-box only protein 33-like	Unregulated	-0.314849	-0.228349	0.140351	-0.0254314	0.942754	NA	NA	NA	0.455611	1	1	1	0.256095	0.331511	0.453718	0.695799
EB193614.1	PREDICTED: Aplysia californica uncharacterized LOC101856307 (LOC101856307), misc_RNA	Unregulated	0.0903233	-0.228218	-0.0863806	-0.247901	NA	NA	NA	NA	1	1	1	1	0.523099	0.478585	0.524958	0.470781
EB329483.1	Transcribed locus	Immediate	-0.0852941	-0.228144	-0.0430315	-0.00545305	NA	NA	NA	NA	1	1	1	1	0.653418	0.292454	0.861717	0.991618
EB288222.1	PREDICTED: Aplysia californica disabled homolog 2-like (LOC101864247), transcript variant X2, mRNA	Unregulated	-0.291333	-0.228113	0.0845882	0.104039	2.10341	NA	NA	NA	0.752857	1	1	1	0.284899	0.340925	0.558175	0.520761
EB290383.1	Transcribed locus	Maintenance	-0.348773	-0.228105	0.103658	-0.0853895	0.734828	NA	NA	NA	0.298739	1	1	1	0.250588	0.346288	0.516909	0.55106
GD224066.1	PREDICTED: Aplysia californica transcriptional activator protein Pur-beta-like (LOC101863981), transcript varian	Unregulated	0.0112675	-0.227499	-0.109397	0.298412	NA	NA	NA	NA	1	1	1	1	0.525574	0.441094	0.500297	0.404069
EB339885.1	PREDICTED: Aplysia californica RING finger protein 10-like (LOC101858460), transcript variant X1, mRNA	Unregulated	0.044609	-0.227225	-0.0873046	0.118449	NA	NA	NA	NA	1	1	1	1	0.551873	0.383588	0.515599	0.484947
EB267473.1	PREDICTED: Aplysia californica uncharacterized LOC101852367 (LOC101852367), transcript variant X1, mRNA	Unregulated	-0.133113	-0.227126	-0.0801415	0.015783	NA	NA	NA	NA	1	1	1	1	0.467758	0.320895	0.604941	0.766332
FF066218.1	PREDICTED: Aplysia californica ATP synthase subunit alpha, mitochondrial-like (LOC101848766), mRNA	Unregulated	0.0738462	-0.22692	-0.0440573	0.125874	NA	NA	NA	NA	1	1	1	1	0.545654	0.510292	0.550164	0.537078
EB321807.1	Transcribed locus	Unregulated	-0.0780468	-0.226812	0.150425	-0.400473	NA	NA	NA	NA	1	1	1	1	0.517163	0.460434	0.494096	0.380109
7.UF_CU.15973.C1	Not Annotated	Unregulated	0.0525378	-0.226755	0.0337913	0.141859	NA	NA	NA	NA	1	1	1	1	0.711149	0.316062	0.757547	0.448465
EB247788.1	Transcribed locus	Maintenance	-0.360537	-0.226235	-0.181463	-0.0242276	0.308823	NA	NA	NA	0.0280719	1	1	1	0.147479	0.267604	0.340163	1.30041
EB340875.1	PREDICTED: Aplysia californica uncharacterized LOC101851844 (LOC101851844), mRNA	Maintenance	-0.392885	-0.226129	0.254039	-0.00712037	0.419571	NA	NA	NA	0.0624068	1	1	1	0.191543	0.323649	0.296294	0.763912
EB247262.1	Transcribed locus	Unregulated	-0.285825	-0.225997	0.0752307	-0.192074	NA	NA	NA	NA	1	1	1	1	0.400895	0.43433	0.511984	0.453357
EB337817.1	PREDICTED: Aplysia californica 28S ribosomal protein S31, mitochondrial-like (LOC101850348), mRNA	Unregulated	-0.170583	-0.225987	0.17521	-0.0922744	NA	NA	NA	NA	1	1	1	1	0.409789	0.345143	0.40445	0.541852
7.UF_CU.2216.C1	Not Annotated	Unregulated	-0.109168	-0.225936	-0.131899	-0.11958	NA	NA	NA	NA	1	1	1	1	0.542624	0.303044	0.472428	0.508416
EB231684.1	Transcribed locus	Unregulated	-0.22617	-0.225923	0.0464546	0.030253	1.91336	NA	NA	NA	0.78793	1	1	1	0.224927	0.225604	1.87119	2.45188
EB305272.1	PREDICTED: Aplysia californica axoneme-associated protein mst101(2)-like (LOC101861507), mRNA	Unregulated	0.0738682	-0.225713	0.0679815	0.0417384	NA	NA	NA	NA	1	1	1	1	0.517543	0.4038	0.520461	0.5342
EB324967.1	Transcribed locus	Unregulated	-0.269198	-0.225697	0.234851	-0.044835	3.33186	NA	NA	NA	0.853909	1	1	1	0.27772	0.321386	0.312533	0.714378
EB321034.1	cadherin-like and PC-esterase domain-containing protein 1	Unregulated	-0.313309	-0.225621	0.0118913	-0.176262	0.516656	NA	NA	NA	0.194708	1	1	1	0.2006	0.28609	1.07834	0.362729
EB265260.1	Transcribed locus	Unregulated	-0.188626	-0.225372	0.12619	0.0354264	NA	NA	NA	NA	1	1	1	1	0.323761	0.266903	0.501577	1.23123
GD235100.1	Transcribed locus	Unregulated	-0.0582188	-0.225238	-0.134788	-0.246126	NA	NA	NA	NA	1	1	1	1	0.520623	0.417369	0.477694	0.404133
PEG002-C-012461-301_MINUS	Not Annotated	Unregulated	-0.0303829	-0.225234	-0.000191462	-0.292452	NA	NA	NA	NA	1	1	1	1	0.528686	0.419594	0.531377	0.3788
EB259836.1	Transcribed locus	Unregulated	0.349749	-0.225122	0.165426	-0.00779646	NA	NA	NA	NA	1	1	1	1	0.460297	0.505268	0.52427	0.547352
7.UF_CU.3.C1277	Not Annotated	Unregulated	-0.149416	-0.225043	-0.389026	-0.0880484	NA	NA	NA	NA	1	1	1	1	0.44794	0.3697	0.25487	0.525998
EB277361.1	PREDICTED: Aplysia californica single-stranded DNA-binding protein 3-like (LOC101857595), mRNA	Maintenance	-0.363586	-0.224959	-0.0170027	0.0309482	0.285596	NA	NA	NA	0.0196523	1	1	1	0.138193	0.262353	1.46848	1.3632
EB237660.1	Transcribed locus	Unregulated	-0.289233	-0.224667	-0.0402324	-0.239771	1.35343	NA	NA	NA	0.628847	1	1	1	0.263663	0.325178	0.709492	0.309081
EB317930.1	PREDICTED: Aplysia californica serine/arginine-rich splicing factor 4-like (LOC101851144), mRNA	Unregulated	0.0539246	-0.224346	0.15016	-0.0398639	NA	NA	NA	NA	1	1	1	1	0.532977	0.399052	0.458696	0.53973
EB281385.1	Transcribed locus	Unregulated	-0.222701	-0.224276	-0.0876783	0.0139738	NA	NA	NA	NA	1	1	1	1	0.277812	0.276102	0.697159	1.25731
GD195163.1	PREDICTED: Aplysia californica uncharacterized LOC101862349 (LOC101862349), mRNA	Maintenance	-0.293817	-0.22398	-0.00761037	-0.0705323	0.611663	NA	NA	NA	0.293401	1	1	1	0.209986	0.282401	1.16578	0.794715
FF069199.1	Transcribed locus	Unregulated	-0.159267	-0.223907	0.00919468	0.0659658	NA	NA	NA	NA	1	1	1	1	0.46066	0.418038	0.53229	0.517194
EB289086.1	Transcribed locus	Maintenance	-0.563897	-0.223887	-0.0131282	0.0147526	0.254062	NA	NA	NA	0.00118836	1	1	1	0.127645	0.342705	0.675892	0.679104
EB238052.1	Transcribed locus	Maintenance	-0.303195	-0.223614	0.116905	-0.00664266	0.354416	NA	NA	NA	0.0827774	1	1	1	0.157504	0.241376	0.571765	2.32072
EB318075.1	PREDICTED: Aplysia californica uncharacterized LOC101860034 (LOC101860034), transcript variant X1, mRNA	Unregulated	0.00890556	-0.223349	-0.0223271	-0.00472236	NA	NA	NA	NA	1	1	1	1	0.547952	0.400434	0.544077	0.547887
EB343882.1	PREDICTED: Aplysia californica guanine nucleotide-binding protein G(t) subunit alpha-3-like(LOC101847448),mRNA	Unregulated	-0.106633	-0.223311	0.242632	0.209189	NA	NA	NA	NA	1	1	1	1	0.521268	0.338434	0.319967	0.354103
EB257871.1	PREDICTED: Aplysia californica titin-like (LOC101845892), mRNA	Unregulated	0.0706976	-0.22307	-0.103211	-0.176995	NA	NA	NA	NA	1	1	1	1	0.58484	0.561147	0.583644	0.570713
EB242483.1	uncharacterized LOC106011441	Unregulated	-0.233595	-0.222891	-0.37523	0.120261	NA	NA	NA	NA	1	1	1	1	0.414525	0.421618	0.334981	0.487381
EB229777.1	Transcribed locus	Unregulated	-0.268302	-0.222869	0.13676	0.0349843	0.398688	NA	NA	NA	0.155568	1	1	1	0.16227	0.21659	0.461396	2.97838
FF077487.1	Transcribed locus	Unregulated	-0.142761	-0.222712	0.0408484	0.149702	NA	NA	NA	NA	1	1	1	1	0.490405	0.453646	0.52303	0.487662
EB250214.1	PREDICTED: Aplysia californica gelsolin-like protein 2-like (LOC101863273), transcript variant X3, mRNA	Unregulated	-0.124279	-0.222429	-0.162408	0.166064	NA	NA	NA	NA	1	1	1	1	0.478852	0.380867	0.437982	0.433667
EB241564.1	probable phosphorylase b kinase regulatory subunit alpha	Maintenance	-0.304435	-0.222347	-0.264397	0.0832543	1.10226	NA	NA	NA	0.534553	1	1	1	0.261761	0.336156	0.296209	0.579458
EB280381.1	Transcribed locus	Unregulated	-0.168157	-0.222318	-0.048643	-0.02227	NA	NA	NA	NA	1	1	1	1	0.392862	0.313383	0.754014	0.840022
EB330082.1	PREDICTED: Aplysia californica acetylcholinesterase-like (LOC101860246), transcript variantX4, mRNA	Unregulated	-0.305157	-0.222114	-0.112671	0.114562	0.577315	NA	NA	NA	0.251505	1	1	1	0.209069	0.292304	0.543244	0.536678
EB334951.1	Transcribed locus	Unregulated	-0.157371	-0.221624	0.155125	-0.0428363	NA	NA	NA	NA	1	1	1	1	0.429198	0.351077	0.433034	0.627334
EB235351.1	Transcribed locus	Unregulated	-0.129944	-0.221517	0.0833222	0.0977345	NA	NA	NA	NA	1	1	1	1	0.476424	0.317169	0.6169	0.569925
EB335307.1	Transcribed locus	Unregulated	-0.127009	-0.2215	0.000399475	-0.03262	NA	NA	NA	NA	1	1	1	1	0.477888	0.346637	0.673886	0.655874
EB346280.1	Transcribed locus	Unregulated	-0.23385	-0.221489	0.0270343	-0.0182279	NA	NA	NA	NA	0.929499	1	1	1	0.249875	0.266301	1.3982	1.49885
FF071922.1	PREDICTED: Aplysia californica uncharacterized LOC101858907 (LOC101858907), mRNA	Unregulated	-0.011281	-0.221214	0.243813	0.487468	NA	NA	NA	NA	1	1	1	1	0.667272	0.650881	0.649679	0.592194
EB281422.1	Transcribed locus	Maintenance	-0.255782	-0.221109	-0.0600718	0.0295828	0.293501	NA	NA	NA	0.0782798	1	1	1	0.131221	0.174883	3.79292	11.3937
EB249520.1	PREDICTED: Aplysia californica unconventional myosin-VI-like (LOC101853138), mRNA	Maintenance	-0.375685	-0.220418	0.0863937	-0.139189	0.320378	NA	NA	NA	0.0275814	1	1	1	0.152971	0.288954	0.680939	0.452116
EB299448.1	Transcribed locus	Maintenance	-0.365518	-0.220368	0.0261614	-0.103658	0.324258	NA	NA	NA	0.0322088	1	1	1	0.153861	0.284096	1.13588	0.599149
EB300188.1	PREDICTED: Aplysia californica enoyl-CoA hydratase domain-containing protein 3, mitochondrial-like (LOC101862861	Unregulated	-0.0708425	-0.220331	-0.036053	-0.0984171	NA	NA	NA	NA	1	1	1	1	0.516751	0.414223	0.530955	0.500101
GD218136.1	PREDICTED: Aplysia californica uncharacterized LOC101852610 (LOC101852610), mRNA	Unregulated	-0.154842	-0.220279	-0.063563	0.09136	NA	NA	NA	NA	1	1	1	1	0.459026	0.411808	0.520982	0.504949
EB252433.1	uncharacterized LOC101863218	Unregulated	-0.193914	-0.220191	-0.0384951	0.109215	NA	NA	NA	NA	1	1	1	1	0.421805	0.401857	0.539594	0.492797
EB197855.1	Transcribed locus	Unregulated	-0.182748	-0.220103	0.145409	0.102502	NA	NA	NA	NA	1	1	1	1	0.370362	0.319465	0.440234	0.553801
GD224158.1	Transcribed locus	Unregulated	-0.0679967	-0.220007	0.160466	0.444604	NA	NA	NA	NA	1	1	1	1	0.524896	0.476349	0.500107	0.379232
GD231210.1	Transcribed locus	Unregulated	-0.0852108	-0.219981	0.143722	0.254956	NA	NA	NA	NA	1	1	1	1	0.516075	0.465422	0.497988	0.449731
CN783476.1	PREDICTED: Aplysia californica sodium-dependent multivitamin transporter-like (LOC101864372), mRNA	Unregulated	-0.0347954	-0.219877	-0.0891549	-0.121271	NA	NA	NA	NA	1	1	1	1	0.776178	0.321632	0.592089	0.498049
EB243377.1	Transcribed locus	Unregulated	-0.164492	-0.2198	-0.0133123	-0.104385	NA	NA	NA	NA	1	1	1	1	0.426773	0.367648	0.608211	0.508247
EB352374.1	Transcribed locus	Maintenance	-0.32027	-0.21977	0.189306	0.00457488	0.348881	NA	NA	NA	0.0665474	1	1	1	0.158509	0.260436	0.311632	1.80174
EB244143.1	Transcribed locus	Unregulated	-0.082955	-0.219651	-0.0698232	-0.257283	NA	NA	NA	NA	1	1	1	1	0.586537	0.335976	0.617727	0.297814
EB253141.1	Transcribed locus	Maintenance	-0.33261	-0.219455	-0.01315	-0.0510155	0.393838	NA	NA	NA	0.085998	1	1	1	0.174356	0.283646	1.22403	0.980115
EB196963.1	Transcribed locus, strongly similar to NP_035783.1 tubulin alpha-1A chain [Mus musculus]	Unregulated	0.0664468	-0.219388	0.276928	0.285936	NA	NA	NA	NA	1	1	1	1	0.522914	0.406739	0.36856	0.361424
GD209998.1	PREDICTED: Aplysia californica gelsolin-like protein 2-like (LOC101863273), transcript variant X3, mRNA	Unregulated	-0.155765	-0.21934	-0.23282	0.107531	NA	NA	NA	NA	1	1	1	1	0.421363	0.328005	0.314031	0.531118
EB345636.1	PREDICTED: Aplysia californica guanine nucleotide-binding protein G(t) subunit alpha-3-like(LOC101847448),mRNA	Unregulated	-0.0406063	-0.219236	0.050681	0.167052	NA	NA	NA	NA	1	1	1	1	0.793291	0.316548	0.749378	0.39478
EB246945.1	PREDICTED: Aplysia californica methyltransferase-like protein 17, mitochondrial-like (LOC101859579), mRNA	Unregulated	-0.0269847	-0.218796	0.0252643	-0.0459361	NA	NA	NA	NA	1	1	1	1	0.696928	0.341383	0.693156	0.662896
EB333946.1	Transcribed locus	Maintenance	-0.399418	-0.21876	-0.0869286	-0.0867233	0.274535	NA	NA	NA	0.0108332	1	1	1	0.135115	0.287748	0.688233	0.692733
GD193180.1	PREDICTED: Aplysia californica actin-related protein 2/3 complex subunit 1A-like (LOC101855327), transcriptvari	Unregulated	0.0666686	-0.218628	-0.0172795	0.136457	NA	NA	NA	NA	1	1	1	1	0.55299	0.521813	0.557876	0.54225
EB247651.1	PREDICTED: Aplysia californica headcase protein homolog (LOC101863383), mRNA	Unregulated	-0.0779408	-0.218624	-0.347862	0.0694453	NA	NA	NA	NA	1	1	1	1	0.522894	0.476899	0.423585	0.52482
EB249838.1	Transcribed locus	Unregulated	-0.160022	-0.218394	0.163996	0.140427	NA	NA	NA	NA	1	1	1	1	0.480565	0.452597	0.479854	0.489717
EB274395.1	PREDICTED: Aplysia californica coiled-coil domain-containing protein 173-like (LOC101860037), mRNA	Unregulated	-0.141606	-0.218307	0.114324	-0.0420768	NA	NA	NA	NA	1	1	1	1	0.43824	0.243293	0.597446	1.83146
EB240621.1	PREDICTED: Aplysia californica protein misato homolog 1-like (LOC101863452), mRNA	Maintenance	-0.313985	-0.218291	0.0904279	-0.0279939	0.573431	NA	NA	NA	0.236472	1	1	1	0.211285	0.305125	0.625236	0.932085
EB269806.1	PREDICTED: Aplysia californica uncharacterized LOC101850152 (LOC101850152), misc_RNA	Maintenance	-0.283826	-0.218111	0.119165	-0.0409587	0.469284	NA	NA	NA	0.195757	1	1	1	0.182068	0.256745	0.549831	1.5237
EB240245.1	PREDICTED: Aplysia californica carbonyl reductase [NADPH] 1-like (LOC101855046), mRNA	Unregulated	-0.15501	-0.218059	0.0457241	-0.0807566	NA	NA	NA	NA	1	1	1	1	0.394939	0.263429	1.30097	0.848903
EB350508.1	PREDICTED: Aplysia californica mucin-19-like (LOC101851961), mRNA	Unregulated	-0.0500847	-0.217924	-0.0163762	0.0694625	NA	NA	NA	NA	1	1	1	1	0.532083	0.407586	0.542212	0.520988
EB241118.1	PREDICTED: Aplysia californica 28S ribosomal protein S7, mitochondrial-like (LOC101853065),mRNA	Unregulated	-0.280807	-0.21779	0.0772873	-0.0344058	2.47226	NA	NA	NA	0.795995	1	1	1	0.28049	0.341139	0.592171	0.689847
EB255195.1	PREDICTED: Aplysia californica NADH dehydrogenase (ubiquinone) complex I, assembly factor 6-like (LOC101860098),	Unregulated	-0.241528	-0.217686	0.0111359	-0.0386969	NA	NA	NA	NA	1	1	1	1	0.327837	0.352025	0.665905	0.642918
EB345012.1	Transcribed locus	Maintenance	-0.431636	-0.217382	-0.249144	-0.0478779	0.486076	NA	NA	NA	0.0738942	1	1	1	0.21872	0.369809	0.342399	0.585231
EB239797.1	PREDICTED: Aplysia californica uncharacterized LOC101863811 (LOC101863811), mRNA	Unregulated	-0.192268	-0.217363	0.00398285	-0.0764702	NA	NA	NA	NA	1	1	1	1	0.340823	0.305042	0.990477	0.698548
EB342426.1	Transcribed locus	Unregulated	-0.124943	-0.217248	-0.132636	-0.204787	NA	NA	NA	NA	1	1	1	1	0.48056	0.356975	0.467763	0.370291
EB235873.1	PREDICTED: Aplysia californica CD82 antigen-like (LOC101851565), transcript variant X1, mRNA	Maintenance	-0.371339	-0.217225	0.0341622	-0.0710389	0.211129	NA	NA	NA	0.00424721	1	1	1	0.104749	0.244649	2.02347	1.14669
EB322126.1	Transcribed locus	Unregulated	-0.0241197	-0.217075	-0.127075	0.0407661	NA	NA	NA	NA	1	1	1	1	0.73367	0.336532	0.48018	0.700736
EB254160.1	Transcribed locus	Maintenance	-0.448255	-0.216901	0.0908878	-0.0499112	0.174763	NA	NA	NA	0.000508298	1	1	1	0.087655	0.267532	0.735953	1.21857
EB229782.1	Transcribed locus	Maintenance	-0.401053	-0.216839	0.0891879	0.112523	0.230783	NA	NA	NA	0.00452025	1	1	1	0.11453	0.271828	0.734983	0.575474
EB236555.1	Transcribed locus	Maintenance	-0.322359	-0.216519	0.0415641	-0.0520837	0.39877	NA	NA	NA	0.0975387	1	1	1	0.174357	0.280949	1.12829	1.03625
EB255180.1	Transcribed locus	Unregulated	-0.0305535	-0.216377	-0.0327186	0.0718213	NA	NA	NA	NA	1	1	1	1	0.792544	0.324981	0.778614	0.655919
EB239545.1	uncharacterized LOC101856297, transcript variant X5	Unregulated	-0.279687	-0.216355	0.0256885	-0.0835494	1.71847	NA	NA	NA	0.711775	1	1	1	0.267136	0.330933	0.758928	0.601735
EB240825.1	PREDICTED: Aplysia californica iron/zinc purple acid phosphatase-like protein-like (LOC101852169), transcript va	Unregulated	-0.225173	-0.216264	0.0139312	-0.0528868	1.06776	NA	NA	NA	0.633305	1	1	1	0.205952	0.219512	4.71471	2.33371
FF063304.1	PREDICTED: Aplysia californica probable pyruvate dehydrogenase E1 component subunit alpha, mitochondrial-like (L	Unregulated	0.0590092	-0.215965	-0.130567	0.115654	NA	NA	NA	NA	1	1	1	1	0.517397	0.439564	0.487202	0.4942
FF072421.1	PREDICTED: Aplysia californica collagen alpha-1(I) chain-like (LOC101847565), mRNA	Unregulated	-0.00645166	-0.215935	-0.0322953	-0.263479	NA	NA	NA	NA	1	1	1	1	0.612388	0.591449	0.614202	0.581665
CK323595.1	PREDICTED: Aplysia californica protein YIPF4-like (LOC101846511), mRNA	Unregulated	-0.0944483	-0.215838	-0.166926	0.0460349	NA	NA	NA	NA	1	1	1	1	0.677145	0.280279	0.370913	1.11687
EB294968.1	PREDICTED: Aplysia californica uncharacterized LOC101860778 (LOC101860778), mRNA	Unregulated	0.00627191	-0.215478	0.129077	-0.103784	NA	NA	NA	NA	1	1	1	1	0.557392	0.399123	0.475075	0.498375
EB335958.1	Transcribed locus	Unregulated	-0.0286292	-0.215416	0.0359191	0.0489711	NA	NA	NA	NA	1	1	1	1	1.01192	0.301077	0.960387	0.892844
EB289794.1	PREDICTED: Aplysia californica ankyrin repeat and IBR domain-containing protein 1-like (LOC101848573), mRNA	Unregulated	0.0580682	-0.215353	0.219506	0.188441	NA	NA	NA	NA	1	1	1	1	0.519194	0.456295	0.455455	0.469239
EB327755.1	Transcribed locus	Unregulated	0.0207147	-0.215344	-0.257082	-0.0200444	NA	NA	NA	NA	1	1	1	1	0.611347	0.370873	0.334727	0.61079
EB255726.1	Transcribed locus	Maintenance	-0.400719	-0.215287	-0.246093	-0.00360731	0.418736	NA	NA	NA	0.058084	1	1	1	0.192108	0.339994	0.308488	0.742037
EB327002.1	Transcribed locus	Unregulated	-0.0896203	-0.215279	-0.0462228	-0.0574302	NA	NA	NA	NA	1	1	1	1	0.654866	0.300013	0.911777	0.847977
EB312315.1	Transcribed locus	Maintenance	-0.389378	-0.214985	0.00497741	-0.147772	0.322027	NA	NA	NA	0.0243662	1	1	1	0.154582	0.304816	1.02815	0.429338
EB238767.1	PREDICTED: Aplysia californica transcription initiation factor TFIID subunit 13-like (LOC101847064), mRNA	Maintenance	-0.287741	-0.214778	0.138775	0.105445	0.763633	NA	NA	NA	0.402513	1	1	1	0.224976	0.303127	0.453759	0.573052
EB229588.1	Transcribed locus	Unregulated	-0.126983	-0.214512	-0.0578156	-0.139395	NA	NA	NA	NA	1	1	1	1	0.47569	0.37989	0.559499	0.46031
CK324995.1	patatin-like phospholipase domain-containing protein 7	Maintenance	-0.299602	-0.214483	0.0744724	0.0824156	0.421053	NA	NA	NA	0.13634	1	1	1	0.175497	0.268647	0.912552	0.831305
GD206449.1	PREDICTED: Aplysia californica uncharacterized LOC101846163 (LOC101846163), mRNA	Unregulated	-0.112046	-0.214327	-0.191341	0.0165315	NA	NA	NA	NA	1	1	1	1	0.492227	0.426815	0.442493	0.530758
EB342490.1	PREDICTED: Aplysia californica E3 ubiquitin-protein ligase ZNRF2-like (LOC101848631), mRNA	Unregulated	-0.0388181	-0.214317	-0.25933	0.0601213	NA	NA	NA	NA	1	1	1	1	0.653825	0.352743	0.309827	0.614499
GD227642.1	PREDICTED: Aplysia californica leucine-rich repeat and WD repeat-containing protein 1-like (LOC101845729), mRNA	Unregulated	-0.00846746	-0.214222	-0.0242042	0.00758349	NA	NA	NA	NA	1	1	1	1	0.84201	0.326091	0.808545	0.840086
GD195090.1	delta-like protein 4, transcript variant X1	Unregulated	-0.0330768	-0.213819	-0.0328198	-0.362338	NA	NA	NA	NA	1	1	1	1	0.532641	0.485053	0.533483	0.424148
GD212105.1	Transcribed locus	Unregulated	-0.0908472	-0.213812	0.0106296	0.147471	NA	NA	NA	NA	1	1	1	1	0.628293	0.310182	0.977864	0.431123
EB233393.1	PREDICTED: Aplysia californica actin-related protein 2/3 complex subunit 4-like (LOC101848437), mRNA	Unregulated	-0.11838	-0.213782	0.0264095	0.148192	NA	NA	NA	NA	1	1	1	1	0.494284	0.353816	0.663487	0.44143
EB251433.1	Transcribed locus	Maintenance	-0.419376	-0.213407	0.00468382	0.00340701	0.153631	NA	NA	NA	0.000348668	1	1	1	0.0762923	0.245624	2.88199	2.95568
EB213042.1	PREDICTED: Aplysia californica mannose-6-phosphate isomerase-like (LOC101862539), transcript variant X2, mRNA	Unregulated	-0.0693061	-0.213009	0.0031353	-0.275281	NA	NA	NA	NA	1	1	1	1	0.515723	0.425134	0.532557	0.386058
EB305731.1	Transcribed locus	Maintenance	-0.387234	-0.212942	-0.00171777	-0.0362534	0.344122	NA	NA	NA	0.0324262	1	1	1	0.163275	0.313748	0.960342	0.88423
EB201376.1	PREDICTED: Aplysia californica glutathione S-transferase theta-1-like (LOC101848706), mRNA	Unregulated	-0.240599	-0.212862	0.0943435	0.0784399	3.27271	NA	NA	NA	0.866912	1	1	1	0.249635	0.285931	0.670343	0.792462
GD237101.1	PREDICTED: Aplysia californica peroxisome assembly protein 26-like (LOC101860360), transcript variant X1, mRNA	Unregulated	-0.267479	-0.212795	0.0499221	-0.0449557	NA	NA	NA	NA	0.973018	1	1	1	0.292572	0.347403	0.65369	0.667561
EB330659.1	Transcribed locus	Maintenance	-0.43283	-0.21276	0.0623397	-0.0374639	0.398964	NA	NA	NA	0.0372598	1	1	1	0.188492	0.353704	0.609443	0.657423
EB236725.1	PREDICTED: Aplysia californica microtubule-associated protein futsch-like (LOC101854584), transcript variant X1,	Maintenance	-0.38886	-0.212744	-0.153309	0.0138522	0.499061	NA	NA	NA	0.107953	1	1	1	0.215139	0.354637	0.433517	0.679681
EB278488.1	PREDICTED: Aplysia californica transmembrane protein 214-B-like (LOC101853699), transcript variant X1, mRNA	Unregulated	-0.134128	-0.212696	-0.0309836	0.0412429	NA	NA	NA	NA	1	1	1	1	0.474815	0.246233	2.33205	2.03702
CK325356.1	PREDICTED: Aplysia californica 1-acylglycerol-3-phosphate O-acyltransferase ABHD5-like (LOC101863577), mRNA	Maintenance	-0.351236	-0.212647	0.0144263	0.0372943	0.17263	NA	NA	NA	0.00194125	1	1	1	0.0864411	0.219207	5.5731	3.79747
EB253158.1	PREDICTED: Aplysia californica max-interacting protein 1-like (LOC101848160), transcript variant X1, mRNA	Unregulated	-0.226622	-0.212644	0.0141609	0.0444779	NA	NA	NA	NA	1	1	1	1	0.260702	0.280452	1.46696	1.19342
FF067039.1	4-aminobutyrate aminotransferase, mitochondrial-like	Unregulated	0.0289172	-0.212552	-0.132221	-0.00657976	NA	NA	NA	NA	1	1	1	1	0.55595	0.398608	0.471603	0.561142
EB273961.1	PREDICTED: Aplysia californica dentin sialophosphoprotein-like (LOC101856543), mRNA	Unregulated	-0.0104373	-0.21229	0.0727646	0.0316067	NA	NA	NA	NA	1	1	1	1	0.630336	0.369085	0.560985	0.615953
EB220491.1	PREDICTED: Aplysia californica sulfotransferase 1C2-like (LOC101853130), mRNA	Unregulated	-0.258507	-0.212065	0.0674494	-0.11208	NA	NA	NA	NA	1	1	1	1	0.310431	0.356446	0.594605	0.50595
EB231935.1	centrosomal protein POC5-like, transcript variant X3	Maintenance	-0.369501	-0.211936	0.0760598	-0.0595645	0.192926	NA	NA	NA	0.00270342	1	1	1	0.0960867	0.242542	1.14756	1.58301
EB250932.1	PREDICTED: Aplysia californica uncharacterized LOC101861750 (LOC101861750), mRNA	Unregulated	0.0828649	-0.211931	-0.0633086	0.344586	NA	NA	NA	NA	1	1	1	1	0.527351	0.489409	0.531767	0.43661
EB312929.1	Transcribed locus	Unregulated	-0.206978	-0.211909	0.0829752	-0.0528899	NA	NA	NA	NA	0.960225	1	1	1	0.224883	0.216805	1.27105	2.78219
EB322689.1	Transcribed locus	Maintenance	-0.314637	-0.211245	-0.0377134	0.0197353	0.18939	NA	NA	NA	0.00568742	1	1	1	0.0940763	0.204249	5.68009	9.12998
EB308773.1	Transcribed locus	Unregulated	-0.0355873	-0.211174	-0.00775611	-0.0567655	NA	NA	NA	NA	1	1	1	1	0.541122	0.40966	0.546388	0.53051
7.UF_CU.762.C3	uncharacterized LOC101847898	Unregulated	0.0609703	-0.211124	-0.71464	0.421734	NA	NA	NA	NA	1	1	1	1	0.905374	0.898649	0.817946	0.873294
EB275632.1	PREDICTED: Aplysia californica uncharacterized LOC101848469 (LOC101848469), mRNA	Unregulated	0.0343645	-0.210318	-0.0986514	-0.0115545	NA	NA	NA	NA	1	1	1	1	2.81785	0.239426	0.799521	3.74665
EB244096.1	Transcribed locus	Unregulated	0.0318599	-0.210163	-0.312905	0.484104	NA	NA	NA	NA	1	1	1	1	0.775968	0.766121	0.75605	0.72104
EB281763.1	Transcribed locus	Maintenance	-0.306032	-0.209724	0.0645045	0.0344509	0.302979	NA	NA	NA	0.0482788	1	1	1	0.140976	0.248589	1.38229	2.36969
GD202572.1	PREDICTED: Aplysia californica testis-expressed sequence 9 protein-like (LOC101864086), mRNA	Unregulated	-0.237418	-0.209633	-0.0406595	-0.125209	0.779726	NA	NA	NA	0.494857	1	1	1	0.198794	0.239173	2.51925	0.535568
EB324184.1	PREDICTED: Aplysia californica factor VIII intron 22 protein-like (LOC101852934), mRNA	Unregulated	-0.165257	-0.209294	-0.0417154	0.00708956	NA	NA	NA	NA	1	1	1	1	0.374727	0.290801	1.13522	1.39868
GD195155.1	PREDICTED: Aplysia californica uncharacterized LOC101862935 (LOC101862935), mRNA	Unregulated	0.059605	-0.209203	-0.225278	0.0847155	NA	NA	NA	NA	1	1	1	1	0.520608	0.426195	0.416751	0.507981
EB348974.1	PREDICTED: Aplysia californica uncharacterized LOC101851366 (LOC101851366), transcript variant X3, mRNA	Unregulated	-0.29685	-0.209154	-0.102986	0.0667069	1.00246	NA	NA	NA	0.506391	1	1	1	0.250362	0.337679	0.545459	0.661222
EB228131.1	Transcribed locus	Unregulated	-0.212668	-0.209125	-0.0305783	0.0618096	NA	NA	NA	NA	1	1	1	1	0.312008	0.317156	0.914235	0.770138
EB289021.1	PREDICTED: Aplysia californica isoamyl acetate-hydrolyzing esterase 1 homolog (LOC101854211), mRNA	Maintenance	-0.258581	-0.208935	0.125519	0.0203587	0.819108	NA	NA	NA	0.479693	1	1	1	0.214078	0.277443	0.51065	1.66187
EB256055.1	PREDICTED: Aplysia californica G patch domain-containing protein 3-like (LOC101856200), mRNA	Unregulated	-0.177471	-0.208768	0.115638	-0.116274	NA	NA	NA	NA	1	1	1	1	0.381419	0.336973	0.511555	0.510479
EB313201.1	PREDICTED: Aplysia californica uncharacterized LOC101862496 (LOC101862496), mRNA	Unregulated	-0.0267825	-0.208417	0.129522	0.132071	NA	NA	NA	NA	1	1	1	1	0.730041	0.346666	0.474963	0.469683
GD215090.1	PREDICTED: Aplysia californica magnesium transporter NIPA2-like (LOC101852424), transcript variant X1, mRNA	Maintenance	-0.231382	-0.20821	0.0734144	-0.092147	4.16256	NA	NA	NA	0.899124	1	1	1	0.244073	0.277285	0.931812	0.740731
EB245359.1	Transcribed locus	Unregulated	0.00303554	-0.208054	-0.0223818	-0.0504422	NA	NA	NA	NA	1	1	1	1	0.661283	0.365469	0.64706	0.615712
EB264797.1	Transcribed locus	Maintenance	-0.589091	-0.20803	-0.189488	0.195072	0.170956	NA	NA	NA	8.10556e-05	1	1	1	0.0827604	0.328884	0.356281	0.347023
EB237058.1	PREDICTED: Aplysia californica alternative NAD(P)H dehydrogenase 1, mitochondrial-like (LOC101862043), mRNA	Unregulated	-0.267825	-0.207965	0.0841551	0.0917677	1.26026	NA	NA	NA	0.630723	1	1	1	0.244436	0.313727	0.669341	0.633853
EB325198.1	Transcribed locus	Unregulated	-0.0545538	-0.207944	-0.183039	0.0206104	NA	NA	NA	NA	1	1	1	1	0.70304	0.338956	0.374429	0.788279
GD216218.1	Transcribed locus	Unregulated	-0.0442462	-0.207893	0.154762	0.13202	NA	NA	NA	NA	1	1	1	1	0.521306	0.445718	0.475582	0.486738
EB324097.1	PREDICTED: Aplysia californica Golgi pH regulator-like (LOC101855941), mRNA	Maintenance	-0.31354	-0.207502	0.0208132	-0.0126248	0.305558	NA	NA	NA	0.0456616	1	1	1	0.14265	0.259449	2.37826	2.58486
FF072432.1	Transcribed locus	Unregulated	-0.239171	-0.207327	0.119829	0.1024	NA	NA	NA	NA	1	1	1	1	0.428662	0.446603	0.493497	0.501114
EB233430.1	PREDICTED: Aplysia californica iron/zinc purple acid phosphatase-like protein-like (LOC101852169), transcript va	Unregulated	-0.166362	-0.207212	0.00590662	-0.0755298	NA	NA	NA	NA	1	1	1	1	0.356935	0.271444	2.04757	0.969125
EB345330.1	Transcribed locus	Unregulated	-0.246952	-0.207207	-0.0145284	0.00834916	0.562673	NA	NA	NA	0.333872	1	1	1	0.182924	0.239083	4.12317	4.4374
EB250216.1	PREDICTED: Aplysia californica zygotic DNA replication licensing factor mcm6-B-like (LOC101856374), mRNA	Maintenance	-0.34882	-0.207141	0.0389686	0.0405638	0.420581	NA	NA	NA	0.090664	1	1	1	0.185186	0.319407	0.882624	0.883162
EB221919.1	Transcribed locus	Unregulated	-0.190528	-0.20713	-0.0869738	0.0963325	NA	NA	NA	NA	1	1	1	1	0.348295	0.324125	0.630203	0.593815
EB230393.1	Transcribed locus	Maintenance	-0.266421	-0.207026	0.0624167	0.1647	2.11391	NA	NA	NA	0.77434	1	1	1	0.263174	0.329601	0.715656	0.397729
EB271532.1	Transcribed locus	Unregulated	-0.24554	-0.20687	0.0556653	0.0291071	0.831597	NA	NA	NA	0.507583	1	1	1	0.207308	0.261241	1.45795	2.18633
EB327750.1	Transcribed locus	Maintenance	-0.381492	-0.20678	-0.210214	-0.0025549	0.303066	NA	NA	NA	0.0206158	1	1	1	0.146528	0.305469	0.301437	1.1981
GD225972.1	Transcribed locus	Unregulated	-0.281343	-0.206715	0.0691785	-0.0111209	0.76947	NA	NA	NA	0.415909	1	1	1	0.222223	0.307329	0.792564	1.15552
EB335891.1	PREDICTED: Aplysia californica uncharacterized LOC101851495 (LOC101851495), transcript variant X3, mRNA	Unregulated	-0.0788186	-0.20663	-0.00921994	-0.0336935	NA	NA	NA	NA	1	1	1	1	0.540192	0.384842	0.597555	0.588028
EB241465.1	Transcribed locus	Unregulated	-0.365844	-0.206563	-0.0454386	0.0195627	0.328505	NA	NA	NA	0.0337457	1	1	1	0.155751	0.305357	0.981385	1.1589
EB246709.1	PREDICTED: Aplysia californica uncharacterized LOC101856876 (LOC101856876), mRNA	Unregulated	-0.22577	-0.206546	0.0252206	-0.0850436	NA	NA	NA	NA	0.999379	1	1	1	0.250682	0.279239	1.63248	0.812538
EB231012.1	zinc finger FYVE domain-containing protein 26-like	Unregulated	-0.18504	-0.206305	0.0924524	-0.0211158	NA	NA	NA	NA	1	1	1	1	0.351448	0.318447	0.622671	0.985801
EB256187.1	PREDICTED: Aplysia californica coiled-coil alpha-helical rod protein 1-like (LOC101861312),mRNA	Maintenance	-0.277316	-0.206172	0.0877721	0.0501793	0.428695	NA	NA	NA	0.169957	1	1	1	0.171719	0.260146	0.881211	1.66923
7.UF_CU.9725.C1	1-phosphatidylinositol 4,5-bisphosphate phosphodiesterase classes I and II-like	Unregulated	-0.0754522	-0.206146	-0.093328	0.0930491	NA	NA	NA	NA	1	1	1	1	0.543575	0.386051	0.519348	0.520462
EB216379.1	Transcribed locus	Maintenance	-0.252003	-0.206145	-0.00973401	-0.0904781	2.27564	NA	NA	NA	0.80097	1	1	1	0.252599	0.30978	1.11987	0.657821
EB248296.1	PREDICTED: Aplysia californica E3 ubiquitin-protein ligase UBR2-like (LOC101861231), transcript variant X3,mRNA	Unregulated	-0.00579294	-0.206052	0.189032	-0.0116083	NA	NA	NA	NA	1	1	1	1	0.673822	0.364585	0.385531	0.670301
EB343716.1	Transcribed locus	Unregulated	-0.115025	-0.20591	0.0740753	-0.108005	NA	NA	NA	NA	1	1	1	1	0.546933	0.302076	0.792286	0.580744
contig01977	Not Annotated	Unregulated	-0.202726	-0.205847	-0.0139239	0.0172938	NA	NA	NA	NA	1	1	1	1	0.33267	0.328649	0.895445	0.898152
EB334818.1	PREDICTED: Aplysia californica uncharacterized LOC101861799 (LOC101861799), mRNA	Unregulated	0.0395871	-0.205519	0.180544	-0.251746	NA	NA	NA	NA	1	1	1	1	0.586394	0.384881	0.411486	0.343325
FF072817.1	Aplysia californica beta tubulin (LOC100533302), mRNA	Unregulated	0.0548085	-0.205492	-0.0113035	0.195322	NA	NA	NA	NA	1	1	1	1	0.555763	0.527621	0.559581	0.530336
EB251745.1	PREDICTED: Aplysia californica glutamine synthetase 2 cytoplasmic-like (LOC101855206), mRNA	Unregulated	-0.105941	-0.205435	0.16565	-0.243844	NA	NA	NA	NA	1	1	1	1	0.652266	0.641645	0.649179	0.635527
FF065381.1	Aplysia californica ELAV 2-like protein (LOC100533384), mRNA	Unregulated	0.0851192	-0.205108	-0.126382	0.000440757	NA	NA	NA	NA	1	1	1	1	0.509292	0.421506	0.480377	0.540108
EB228726.1	PREDICTED: Aplysia californica WD repeat-containing protein 85-like (LOC101855040), transcript variant X1, mRNA	Unregulated	-0.191327	-0.204605	-0.022073	-0.0521734	NA	NA	NA	NA	1	1	1	1	0.307176	0.284131	1.62274	1.21837
EB266326.1	Transcribed locus	Unregulated	-0.14627	-0.204573	0.150971	-0.0164871	NA	NA	NA	NA	1	1	1	1	0.455951	0.400695	0.45171	0.567238
EB254949.1	PREDICTED: Aplysia californica BTB/POZ domain-containing protein 17-like (LOC101850302), mRNA	Unregulated	-0.121912	-0.204536	0.0399933	-0.00702787	NA	NA	NA	NA	1	1	1	1	0.494421	0.345583	0.727588	0.787544
EB311739.1	Transcribed locus	Unregulated	-0.0749473	-0.204523	0.321377	0.0612921	NA	NA	NA	NA	1	1	1	1	0.512898	0.453473	0.394276	0.517072
EB242147.1	Transcribed locus	Unregulated	-0.231462	-0.204466	0.0184511	0.000688609	NA	NA	NA	NA	1	1	1	1	0.283834	0.319548	1.00089	1.04168
GD218210.1	PREDICTED: Aplysia californica ADP-ribosylation factor J-like (LOC101856524), mRNA	Unregulated	-0.270026	-0.204286	0.0748229	0.0213966	0.655666	NA	NA	NA	0.362581	1	1	1	0.204765	0.286879	0.89228	1.59572
EB324873.1	Transcribed locus	Unregulated	-0.244107	-0.204286	-0.0646411	0.101937	NA	NA	NA	NA	1	1	1	1	0.310867	0.354771	0.628637	0.536729
EB324222.1	Transcribed locus	Unregulated	-0.11474	-0.204206	-0.324412	-0.0655191	NA	NA	NA	NA	1	1	1	1	0.501525	0.364226	0.25895	0.603363
EB316237.1	Transcribed locus	Unregulated	-0.0426129	-0.204147	0.320845	0.120707	NA	NA	NA	NA	1	1	1	1	0.558205	0.39948	0.313139	0.48273
EB243509.1	PREDICTED: Aplysia californica trichohyalin-like (LOC101853027), mRNA	Unregulated	-0.22236	-0.203985	-0.0211448	-0.0280631	2.55737	NA	NA	NA	0.842954	1	1	1	0.228181	0.257619	2.80625	2.63493
EB247299.1	Transcribed locus	Unregulated	-0.162826	-0.203883	0.0397274	0.0474623	NA	NA	NA	NA	1	1	1	1	0.428499	0.382728	0.592308	0.586615
EB326271.1	Transcribed locus	Unregulated	-0.214295	-0.203814	0.0241647	0.0443031	NA	NA	NA	NA	1	1	1	1	0.242393	0.259998	2.59233	1.96971
EB328730.1	Transcribed locus	Unregulated	-0.0492824	-0.203703	0.0774362	0.00721052	NA	NA	NA	NA	1	1	1	1	1.41113	0.277378	0.935168	2.07495
EB241742.1	PREDICTED: Aplysia californica gamma-aminobutyric acid type B receptor subunit 1-like (LOC101860389), mRNA	Unregulated	-0.229337	-0.203643	-0.119709	0.000693842	NA	NA	NA	NA	1	1	1	1	0.394074	0.413932	0.484038	0.549741
EB345874.1	PREDICTED: Aplysia californica coiled-coil alpha-helical rod protein 1-like (LOC101861312),mRNA	Unregulated	-0.262696	-0.203398	0.218344	0.0157037	1.30215	NA	NA	NA	0.647866	1	1	1	0.242248	0.31435	0.294216	1.11077
EB230506.1	PREDICTED: Aplysia californica CREB-regulated transcription coactivator 1-like (LOC101849979), transcript varian	Unregulated	-0.201233	-0.203386	-0.016003	0.00501775	NA	NA	NA	NA	1	1	1	1	0.28076	0.277386	1.97823	2.10837
EB242001.1	Transcribed locus	Unregulated	-0.245037	-0.203363	0.103962	0.00025929	NA	NA	NA	NA	1	1	1	1	0.281348	0.332116	0.559161	0.91622
EB217816.1	Transcribed locus	Maintenance	-0.479619	-0.203121	0.184413	0.167903	0.338456	NA	NA	NA	0.0122363	1	1	1	0.166486	0.366331	0.389982	0.411644
EB238279.1	PREDICTED: Aplysia californica anaphase-promoting complex subunit 15-like (LOC101847931), mRNA	Unregulated	-0.216236	-0.203095	0.0897764	0.0299803	NA	NA	NA	NA	1	1	1	1	0.270235	0.29079	0.737854	1.45046
EB228122.1	Transcribed locus	Unregulated	-0.252544	-0.203085	0.0548868	-0.0337569	1.79431	NA	NA	NA	0.749019	1	1	1	0.246551	0.309661	0.918484	1.08889
EB257820.1	PREDICTED: Aplysia californica lachesin-like (LOC101857847), transcript variant X2, mRNA	Unregulated	-0.184573	-0.202909	-0.126075	0.00564139	NA	NA	NA	NA	1	1	1	1	0.406019	0.38732	0.47693	0.603898
EB346426.1	PREDICTED: Aplysia californica F-box only protein 22-like (LOC101854445), transcript variant X1, mRNA	Maintenance	-0.269989	-0.202557	-0.0262699	-0.0137488	0.239674	NA	NA	NA	0.0322925	1	1	1	0.11373	0.202513	13.8994	19.7164
EB298713.1	Transcribed locus	Unregulated	-0.206892	-0.202512	-0.209641	-0.0438848	NA	NA	NA	NA	1	1	1	1	0.301667	0.308695	0.298907	1.03453
EB251012.1	PREDICTED: Aplysia californica uncharacterized LOC101861956 (LOC101861956), mRNA	Unregulated	-0.234819	-0.202451	-0.0422032	-0.0684445	0.563607	NA	NA	NA	0.357352	1	1	1	0.177342	0.227801	4.09268	2.00368
EB342836.1	PREDICTED: Aplysia californica eukaryotic translation initiation factor 4 gamma 2-like (LOC101857906), mRNA	Unregulated	0.100432	-0.202412	0.0363542	-0.0221839	NA	NA	NA	NA	1	1	1	1	0.519686	0.48683	0.531914	0.532467
FF079786.1	PREDICTED: Aplysia californica zinc finger protein 227-like (LOC101857935), mRNA	Unregulated	-0.286509	-0.202125	-0.00834682	0.126184	NA	NA	NA	NA	1	1	1	1	0.339613	0.404891	0.563444	0.47707
EB342970.1	PREDICTED: Aplysia californica 5-hydroxytryptamine receptor-like (LOC101850821), misc_RNA	Maintenance	-0.337213	-0.201982	-0.0939361	-0.0549529	0.338615	NA	NA	NA	0.0507255	1	1	1	0.156963	0.297213	0.689174	1.06802
EB237411.1	PREDICTED: Aplysia californica fibrinogen-like protein 1-like (LOC101851326), mRNA	Unregulated	-0.246822	-0.201871	-0.2062	-0.0282445	NA	NA	NA	NA	1	1	1	1	0.278857	0.333702	0.328624	0.873814
EB239614.1	PREDICTED: Aplysia californica uncharacterized LOC101850990 (LOC101850990), mRNA	Maintenance	-0.458115	-0.201785	0.0830755	0.0534979	0.269198	NA	NA	NA	0.00503361	1	1	1	0.133766	0.336373	0.633327	0.759522
EB275486.1	PREDICTED: Aplysia californica max-interacting protein 1-like (LOC101848160), transcript variant X1, mRNA	Unregulated	-0.293447	-0.201757	-0.00347069	0.0511362	NA	NA	NA	NA	0.992666	1	1	1	0.324962	0.398436	0.577089	0.556496
EB325680.1	PREDICTED: Aplysia californica uncharacterized LOC101862280 (LOC101862280), mRNA	Unregulated	0.0442997	-0.201634	-0.0252515	-0.00194182	NA	NA	NA	NA	1	1	1	1	0.579052	0.390082	0.590436	0.600063
EB302271.1	Transcribed locus	Maintenance	-0.368419	-0.201444	0.317471	0.00453775	0.443667	NA	NA	NA	0.0903425	1	1	1	0.195419	0.344961	0.232423	0.823761
EB325767.1	Transcribed locus	Unregulated	-0.113212	-0.201279	0.100065	0.0446942	NA	NA	NA	NA	1	1	1	1	0.516939	0.349448	0.551726	0.722086
EB251112.1	Transcribed locus	Maintenance	-0.402441	-0.201206	-0.0741941	0.194917	0.289745	NA	NA	NA	0.0134067	1	1	1	0.142206	0.320472	0.736346	0.33032
EB259946.1	PREDICTED: Aplysia californica nudC domain-containing protein 2-like (LOC101854593), transcript variant X5,mRNA	Maintenance	-0.566137	-0.201196	0.0891498	0.0632312	0.172687	NA	NA	NA	0.000111369	1	1	1	0.0841274	0.332445	0.62118	0.741681
EB248080.1	Transcribed locus	Maintenance	-0.305022	-0.201177	0.126413	0.0774694	NA	NA	NA	NA	0.900004	1	1	1	0.321956	0.402286	0.47664	0.528161
EB244213.1	Transcribed locus	Maintenance	-0.322007	-0.200823	0.0254613	-0.0247213	0.589176	NA	NA	NA	0.237257	1	1	1	0.216927	0.33806	0.84925	0.859046
GD214960.1	Transcribed locus	Unregulated	0.021536	-0.20081	0.0454948	-0.028449	NA	NA	NA	NA	1	1	1	1	0.710906	0.360945	0.665602	0.700115
EB248520.1	PREDICTED: Aplysia californica uncharacterized LOC101861342 (LOC101861342), misc_RNA	Unregulated	0.0516484	-0.200751	-0.083795	0.596537	NA	NA	NA	NA	1	1	1	1	0.568128	0.54434	0.566876	0.410836
EB257508.1	PREDICTED: Aplysia californica alpha-ketoglutarate-dependent dioxygenase alkB homolog 4-like (LOC101864698), mRN	Unregulated	-0.13469	-0.200691	0.0351792	0.015589	NA	NA	NA	NA	1	1	1	1	0.464305	0.352422	0.728855	0.767684
EB260291.1	PREDICTED: Aplysia californica forkhead box protein K1-like (LOC101847706), mRNA	Unregulated	-0.150078	-0.200622	-0.0197434	-0.017434	NA	NA	NA	NA	1	1	1	1	0.399076	0.261782	2.97228	3.10994
EB290131.1	PREDICTED: Aplysia californica protein FAM43A-like (LOC101858052), transcript variant X1, mRNA	Unregulated	-0.180963	-0.200617	0.0906878	-0.0437485	NA	NA	NA	NA	1	1	1	1	0.345658	0.311315	0.674163	1.03995
EB280637.1	Transcribed locus	Unregulated	-0.165322	-0.200552	0.232445	0.0751704	NA	NA	NA	NA	1	1	1	1	0.400186	0.344748	0.306719	0.646037
GD210026.1	PREDICTED: Aplysia californica uncharacterized LOC101863410 (LOC101863410), misc_RNA	Unregulated	-0.0568501	-0.200447	0.0482289	-0.0339053	NA	NA	NA	NA	1	1	1	1	0.581267	0.383939	0.589146	0.606436
GD195213.1	Transcribed locus	Unregulated	-0.0053585	-0.200434	-0.30154	0.0411145	NA	NA	NA	NA	1	1	1	1	0.537631	0.427735	0.363479	0.530094
EB257782.1	PREDICTED: Aplysia californica IQ domain-containing protein E-like (LOC101852550), mRNA	Unregulated	-0.30004	-0.200201	0.086995	-0.0230181	0.85124	NA	NA	NA	0.432097	1	1	1	0.239763	0.343328	0.606686	0.826842
EB240520.1	PREDICTED: Aplysia californica prostamide/prostaglandin F synthase-like (LOC101851859), mRNA	Unregulated	-0.258057	-0.200076	0.00687528	-0.0369231	0.343679	NA	NA	NA	0.119073	1	1	1	0.146488	0.228653	9.07514	5.30735
EB200251.1	Transcribed locus	Unregulated	-0.140079	-0.199892	-0.012378	-0.00803113	NA	NA	NA	NA	1	1	1	1	0.43754	0.210081	17.6086	19.4145
EB257762.1	Transcribed locus	Unregulated	-0.29279	-0.199832	0.00676323	0.0657767	0.407269	NA	NA	NA	0.132938	1	1	1	0.170458	0.282584	2.09995	1.13051
EB298769.1	Transcribed locus	Maintenance	-0.493864	-0.199782	-0.0244571	0.158995	0.334498	NA	NA	NA	0.0101122	1	1	1	0.164601	0.373585	0.649713	0.426446
CK325239.1	Transcribed locus	Unregulated	-0.0755134	-0.199559	0.0929347	-0.264571	NA	NA	NA	NA	1	1	1	1	0.621827	0.607745	0.623014	0.595484
FF067083.1	PREDICTED: Aplysia californica 40S ribosomal protein S3a-like (LOC101856798), mRNA	Unregulated	0.506135	-0.199545	0.387303	-1.2458	NA	NA	NA	NA	1	1	1	1	0.996612	1.03246	1.01936	0.819139
EB251203.1	PREDICTED: Aplysia californica apolipophorins-like (LOC101857353), mRNA	Unregulated	-0.0304361	-0.199525	-0.091131	-0.0301424	NA	NA	NA	NA	1	1	1	1	0.530626	0.432639	0.504291	0.530496
EB327592.1	PREDICTED: Aplysia californica lipoxygenase homology domain-containing protein 1-like (LOC101854840), mRNA	Unregulated	-0.153663	-0.199499	0.144162	0.0062601	NA	NA	NA	NA	1	1	1	1	0.410893	0.318533	0.437325	1.16222
FF072764.1	PREDICTED: Aplysia californica tRNA pseudouridine synthase A, mitochondrial-like (LOC101849511), mRNA	Unregulated	0.0190444	-0.199407	-0.0085305	-0.00382088	NA	NA	NA	NA	1	1	1	1	0.556697	0.411202	0.556765	0.558629
EB236907.1	Transcribed locus	Unregulated	-0.187776	-0.199282	-0.0584918	-0.0400922	NA	NA	NA	NA	1	1	1	1	0.390589	0.377495	0.594331	0.623548
EB230923.1	Transcribed locus	Unregulated	-0.231394	-0.199132	0.071888	0.0356012	NA	NA	NA	NA	1	1	1	1	0.262688	0.308957	0.831601	1.17477
EB247502.1	Transcribed locus	Maintenance	-0.324818	-0.199097	-0.00883287	-0.00385773	0.244663	NA	NA	NA	0.0163949	1	1	1	0.119311	0.259864	3.65369	3.81934
EB193752.1	PREDICTED: Aplysia californica uncharacterized LOC101849660 (LOC101849660), transcript variant X2, mRNA	Unregulated	-0.0174599	-0.198966	0.00482736	-0.115351	NA	NA	NA	NA	1	1	1	1	1.23568	0.313461	1.252	0.544613
EB255755.1	PREDICTED: Aplysia californica sorting nexin-29-like (LOC101851443), mRNA	Unregulated	-0.0930909	-0.198818	0.0646129	-0.0382101	NA	NA	NA	NA	1	1	1	1	0.77864	0.281613	1.17314	1.73733
FF072543.1	Transcribed locus	Maintenance	-0.358811	-0.198808	-0.182675	0.00960646	0.434348	NA	NA	NA	0.0917076	1	1	1	0.190981	0.340833	0.366374	0.888498
EB257742.1	Transcribed locus	Unregulated	-0.255495	-0.198738	0.0397804	-0.102205	3.47791	NA	NA	NA	0.86701	1	1	1	0.265147	0.334292	0.85623	0.573741
EB268345.1	PREDICTED: Aplysia californica NAD-dependent protein deacetylase SRT1-like (LOC101862375), transcript variant X1	Unregulated	0.00495386	-0.198738	-0.0212511	0.0716596	NA	NA	NA	NA	1	1	1	1	0.945366	0.336145	0.904842	0.701339
EB246862.1	PREDICTED: Aplysia californica uncharacterized LOC101848334 (LOC101848334), transcript variant X1, mRNA	Unregulated	-0.124903	-0.198699	-0.0288693	0.0446583	NA	NA	NA	NA	1	1	1	1	0.47819	0.398071	0.576441	0.567521
EB260573.1	PREDICTED: Aplysia californica kiSS-1 receptor-like (LOC101854328), mRNA	Unregulated	-0.651213	-0.198549	-0.0896507	0.198282	0.37076	NA	NA	NA	0.00427745	1	1	1	0.183969	0.427354	0.505844	0.427545
CNSN01-F-000667-501	Not Annotated	Unregulated	0.0531001	-0.198503	0.0933962	0.102803	NA	NA	NA	NA	1	1	1	1	0.571232	0.548805	0.569127	0.566538
EB212016.1	PREDICTED: Aplysia californica protein fantom-like (LOC101845501), mRNA	Unregulated	-0.236279	-0.198375	0.0641716	-0.0225156	NA	NA	NA	NA	1	1	1	1	0.265746	0.317996	0.841252	1.14482
EB274320.1	PREDICTED: Aplysia californica uncharacterized LOC101859829 (LOC101859829), mRNA	Unregulated	-0.0159636	-0.198268	0.106438	0.0574321	NA	NA	NA	NA	1	1	1	1	0.802119	0.351056	0.536658	0.695245
FF079073.1	PREDICTED: Aplysia californica zinc finger protein 36, C3H1 type-like 2-A-like (LOC101848248), transcript varian	Unregulated	0.002983	-0.198233	-0.20882	-0.0700277	NA	NA	NA	NA	1	1	1	1	0.554295	0.415257	0.407737	0.525431
EB319764.1	Transcribed locus	Maintenance	-0.314467	-0.198167	0.0402718	0.0246471	0.349908	NA	NA	NA	0.071181	1	1	1	0.157979	0.290095	1.48434	1.76605
EB335787.1	PREDICTED: Aplysia californica tctex1 domain-containing protein 1-B-like (LOC101857216), transcript variantX2,	Maintenance	-0.266339	-0.198099	-0.00418714	-0.0371822	0.683931	NA	NA	NA	0.387768	1	1	1	0.206012	0.295251	1.74651	1.44241
GD219634.1	Transcribed locus	Unregulated	-0.280204	-0.197993	0.0603938	0.225499	NA	NA	NA	NA	1	1	1	1	0.488962	0.516189	0.546611	0.507778
GD221026.1	PREDICTED: Aplysia californica fructose-bisphosphate aldolase-like (LOC101857037), mRNA	Unregulated	-0.0846621	-0.197982	-0.0368759	0.284714	NA	NA	NA	NA	1	1	1	1	0.520273	0.483024	0.529302	0.446621
GD196209.1	PREDICTED: Aplysia californica sodium- and chloride-dependent glycine transporter 2-like (LOC101856448), misc_RNA	Unregulated	-0.12034	-0.197958	-0.284627	0.0259266	NA	NA	NA	NA	1	1	1	1	0.483798	0.421998	0.362707	0.541561
EB253797.1	PREDICTED: Aplysia californica multidrug resistance-associated protein 5-like (LOC101853195), mRNA	Unregulated	-0.11284	-0.197688	0.122957	-0.0233088	NA	NA	NA	NA	1	1	1	1	0.494409	0.394103	0.480865	0.593566
EB244543.1	dehydrogenase/reductase SDR family member 12-like	Unregulated	-0.116041	-0.19766	-0.000587738	-0.00225387	NA	NA	NA	NA	1	1	1	1	0.547878	0.309592	1.3796	1.39982
FF080942.1	PREDICTED: Aplysia californica succinate-semialdehyde dehydrogenase, mitochondrial-like (LOC101849545), mRNA	Unregulated	-0.221338	-0.197627	-0.0331398	0.0281285	NA	NA	NA	NA	1	1	1	1	0.376048	0.398325	0.575616	0.580593
EB325990.1	PREDICTED: Aplysia californica structural maintenance of chromosomes protein 5-like (LOC101855915), mRNA	Unregulated	-0.161922	-0.197595	-0.00712709	-0.0411028	NA	NA	NA	NA	1	1	1	1	0.41442	0.362714	0.728646	0.688647
MCCN24-F-014330-501_MINUS	Not Annotated	Unregulated	0.0351113	-0.197435	0.14121	0.302088	NA	NA	NA	NA	1	1	1	1	0.548251	0.517349	0.533384	0.482987
GD226369.1	PREDICTED: Aplysia californica fucose mutarotase-like (LOC101855030), transcript variant X1, mRNA	Unregulated	-0.0898137	-0.197416	0.0886574	-0.0660235	NA	NA	NA	NA	1	1	1	1	0.599423	0.347286	0.600759	0.686452
EB323816.1	PREDICTED: Aplysia californica E3 ubiquitin-protein ligase TRIM37-like (LOC101856013), mRNA	Unregulated	-0.249795	-0.197403	-0.13226	-0.0237423	1.16461	NA	NA	NA	0.627609	1	1	1	0.22733	0.299865	0.478621	1.53496
EB310243.1	PREDICTED: Aplysia californica muscle M-line assembly protein unc-89-like (LOC101856480), partial mRNA	Unregulated	0.013866	-0.197367	0.212717	-0.272773	NA	NA	NA	NA	1	1	1	1	0.594154	0.57425	0.572944	0.557328
EB341379.1	Transcribed locus	Unregulated	0.0392825	-0.197086	-0.0520413	0.206197	NA	NA	NA	NA	1	1	1	1	0.576122	0.397831	0.562827	0.389083
EB333190.1	PREDICTED: Aplysia californica ras-like GTP-binding protein Rho1-like (LOC101856971), mRNA	Unregulated	-0.228463	-0.197009	-0.0404167	0.0752914	NA	NA	NA	NA	1	1	1	1	0.380535	0.407613	0.55475	0.528713
EB271047.1	PREDICTED: Aplysia californica cleavage stimulation factor subunit 3-like (LOC101847285), mRNA	Unregulated	-0.168433	-0.196922	0.0823277	0.121359	NA	NA	NA	NA	1	1	1	1	0.368797	0.312888	0.747694	0.520965
EB277637.1	Transcribed locus	Unregulated	0.031506	-0.196758	0.172648	-0.265007	NA	NA	NA	NA	1	1	1	1	0.580302	0.558682	0.56525	0.542174
EB233234.1	Transcribed locus	Unregulated	-0.01909	-0.196683	-0.0695673	-0.119894	NA	NA	NA	NA	1	1	1	1	1.06385	0.327519	0.763916	0.51685
EB304283.1	PREDICTED: Aplysia californica ankyrin repeat domain-containing protein 16-like (LOC101846422), mRNA	Maintenance	-0.292949	-0.196587	0.0537688	-0.00984617	0.398707	NA	NA	NA	0.125885	1	1	1	0.16844	0.286784	1.35897	2.194
EB342497.1	Transcribed locus	Maintenance	-0.355647	-0.196521	0.0435639	-0.0706563	0.360666	NA	NA	NA	0.0524807	1	1	1	0.166661	0.324375	0.959269	0.780537
EB240333.1	PREDICTED: Aplysia californica uncharacterized LOC101853173 (LOC101853173), misc_RNA	Unregulated	-0.106779	-0.196488	-0.533821	-0.116268	NA	NA	NA	NA	1	1	1	1	0.545496	0.52564	0.407543	0.544204
EB252420.1	PREDICTED: Aplysia californica armadillo repeat-containing protein 8-like (LOC101852366), transcript variant X3,	Maintenance	-0.28793	-0.196405	-0.0483839	0.122509	0.572171	NA	NA	NA	0.272861	1	1	1	0.201922	0.311674	1.06602	0.517285
EB228244.1	uncharacterized LOC101848505	Unregulated	-0.278948	-0.196337	0.0172914	-0.126894	NA	NA	NA	NA	1	1	1	1	0.364473	0.423159	0.542601	0.478552
FF063047.1	PREDICTED: Aplysia californica probable lysosomal cobalamin transporter-like (LOC101845505), mRNA	Unregulated	-0.0849133	-0.195857	-0.156653	-0.00340375	NA	NA	NA	NA	1	1	1	1	0.560745	0.375536	0.429018	0.677074
EB233350.1	PREDICTED: Aplysia californica mesocentin-like (LOC101847080), transcript variant X2, mRNA	Unregulated	-0.179189	-0.195803	-0.0409581	0.101416	NA	NA	NA	NA	1	1	1	1	0.429573	0.415747	0.544246	0.500361
EZ114505.1	PREDICTED: Aplysia californica 40S ribosomal protein SA-like (LOC101851722), mRNA	Unregulated	-0.0401228	-0.195788	-0.22808	-0.25795	NA	NA	NA	NA	1	1	1	1	1.36268	0.301414	0.253298	0.217385
EB255257.1	PREDICTED: Aplysia californica uncharacterized LOC101848176 (LOC101848176), mRNA	Unregulated	-0.15492	-0.195606	-0.0380919	-0.0242204	NA	NA	NA	NA	1	1	1	1	0.358578	0.234413	5.4741	8.04674
EB246788.1	PREDICTED: Aplysia californica uncharacterized LOC101851256 (LOC101851256), transcript variant X2, mRNA	Unregulated	-0.0552795	-0.1956	0.0869028	-0.268858	NA	NA	NA	NA	1	1	1	1	0.540602	0.509262	0.537347	0.484431
EB244287.1	PREDICTED: Aplysia californica filaggrin-2-like (LOC101845499), mRNA	Unregulated	-0.218993	-0.19555	0.0957635	0.000697081	NA	NA	NA	NA	1	1	1	1	0.321427	0.352292	0.572378	0.831414
EB249371.1	PREDICTED: Aplysia californica glycine dehydrogenase [decarboxylating], mitochondrial-like (LOC101859649), mRNA	Unregulated	-0.0387208	-0.19552	-0.0466981	-0.0717482	NA	NA	NA	NA	1	1	1	1	0.612747	0.385867	0.599873	0.565975
EB228218.1	PREDICTED: Aplysia californica uncharacterized LOC101852307 (LOC101852307), transcript variant X5, mRNA	Maintenance	-0.478769	-0.19524	0.0622724	0.0361195	0.134232	NA	NA	NA	6.49529e-05	1	1	1	0.0648005	0.290281	1.18628	1.72037
EB232585.1	PREDICTED: Aplysia californica glutathione S-transferase 3-like (LOC101850431), mRNA	Unregulated	-0.202533	-0.195132	-0.0322416	0.020671	NA	NA	NA	NA	1	1	1	1	0.288124	0.301284	1.47407	1.63976
EB275164.1	replication protein A 70 kDa DNA-binding subunit-like	Unregulated	-0.0983773	-0.195093	0.0910579	-0.102166	NA	NA	NA	NA	1	1	1	1	0.516904	0.392778	0.526352	0.511183
EB327942.1	Transcribed locus	Maintenance	-0.351942	-0.195062	0.0915585	-0.0190798	0.258855	NA	NA	NA	0.0147561	1	1	1	0.126732	0.29157	0.776134	1.99823
PEG002-C-006301-301_MINUS	Not Annotated	Unregulated	0.089446	-0.19505	-0.186291	-0.0393512	NA	NA	NA	NA	1	1	1	1	0.541934	0.383025	0.394078	0.622069
EB281717.1	Transcribed locus	Unregulated	-0.146092	-0.195045	-0.0028913	-0.106863	NA	NA	NA	NA	1	1	1	1	0.419044	0.282186	2.59129	0.661476
EB287281.1	PREDICTED: Aplysia californica GTP-binding protein Rit2-like (LOC101856457), mRNA	Maintenance	-0.312277	-0.195037	-0.226284	0.0438912	0.303844	NA	NA	NA	0.0454036	1	1	1	0.141864	0.280095	0.230439	1.85255
EB280672.1	Transcribed locus	Unregulated	-0.265551	-0.194725	0.176619	0.028785	2.6937	NA	NA	NA	0.822346	1	1	1	0.269706	0.351268	0.380147	0.811725
EB256993.1	PREDICTED: Aplysia californica uncharacterized LOC101848073 (LOC101848073), transcript variant X2, mRNA	Unregulated	-0.131215	-0.194668	0.049429	-0.0195184	NA	NA	NA	NA	1	1	1	1	0.495944	0.262596	2.2759	3.98496
EB274629.1	Transcribed locus	Unregulated	-0.00608631	-0.194477	0.0180347	-0.099626	NA	NA	NA	NA	1	1	1	1	0.592833	0.399963	0.586722	0.510152
EB299605.1	Transcribed locus	Maintenance	-0.430402	-0.194301	-0.0649632	-0.0343533	0.801376	NA	NA	NA	0.244673	1	1	1	0.292524	0.433635	0.51869	0.531102
EB340375.1	Transcribed locus	Unregulated	-0.0581777	-0.194289	-0.0722582	-0.180678	NA	NA	NA	NA	1	1	1	1	0.923948	0.321441	0.802027	0.346246
EB255011.1	Transcribed locus	Unregulated	-0.22891	-0.194198	0.00659154	-0.00741518	NA	NA	NA	NA	1	1	1	1	0.273617	0.32397	1.2007	1.21561
U42380.1	Aplysia californica aminopeptidase (APN), mRNA	Unregulated	-0.0553868	-0.194119	0.585403	0.321056	NA	NA	NA	NA	1	1	1	1	0.579193	0.559477	0.437828	0.526622
EB330364.1	prominin-1-like, transcript variant X2	Unregulated	-0.0209668	-0.194007	-0.390585	-0.120913	NA	NA	NA	NA	1	1	1	1	0.557747	0.414803	0.281672	0.48246
EB311513.1	PREDICTED: Aplysia californica uncharacterized LOC101856934 (LOC101856934), mRNA	Maintenance	-0.262231	-0.193888	0.137935	0.00984918	NA	NA	NA	NA	1	1	1	1	0.29136	0.366147	0.457704	0.741443
7.UF_CU.7624.C1	Not Annotated	Unregulated	-0.0378716	-0.193697	0.0140259	-0.100317	NA	NA	NA	NA	1	1	1	1	0.527064	0.439319	0.530933	0.499069
EB227896.1	Transcribed locus	Maintenance	-0.341465	-0.19368	-0.168184	0.111802	0.76723	NA	NA	NA	0.32758	1	1	1	0.251661	0.380758	0.414036	0.504549
EB249996.1	Transcribed locus	Unregulated	-0.13902	-0.193632	-0.00174757	0.0151768	NA	NA	NA	NA	1	1	1	1	0.456658	0.377008	0.679053	0.678266
GD235634.1	PREDICTED: Aplysia californica protein Shroom2-like (LOC101846675), mRNA	Unregulated	-0.237856	-0.19359	0.1317	0.106154	NA	NA	NA	NA	1	1	1	1	0.278318	0.337686	0.474464	0.56498
EB242284.1	Transcribed locus	Unregulated	-0.107861	-0.193359	0.0461377	-0.0897619	NA	NA	NA	NA	1	1	1	1	0.555373	0.340365	0.844363	0.630922
GD231361.1	PREDICTED: Aplysia californica nascent polypeptide-associated complex subunit alpha-like (LOC101848543), mRNA	Unregulated	-0.101048	-0.193269	-0.0942935	-0.142192	NA	NA	NA	NA	1	1	1	1	0.638226	0.314016	0.680574	0.44058
CK328567.1	Transcribed locus	Unregulated	-0.0318987	-0.193252	-0.412361	0.0114795	NA	NA	NA	NA	1	1	1	1	0.524025	0.45243	0.336887	0.526431
EB276332.1	PREDICTED: Aplysia californica cysteine and histidine-rich protein 1-B-like (LOC101854099),mRNA	Maintenance	-0.291237	-0.193156	-0.254909	0.0338599	NA	NA	NA	NA	0.915239	1	1	1	0.309352	0.395453	0.339239	0.595579
EB293600.1	PREDICTED: Aplysia californica mitogen-activated protein kinase kinase kinase 10-like (LOC101864517), mRNA	Unregulated	-0.0568471	-0.193076	0.00520335	-0.124056	NA	NA	NA	NA	1	1	1	1	0.623931	0.37681	0.682972	0.483738
CNSN01-F-101689-501_MINUS	Not Annotated	Unregulated	0.0953644	-0.192981	-0.0548997	-0.0681393	NA	NA	NA	NA	1	1	1	1	0.526476	0.389799	0.586353	0.569364
EB233223.1	Transcribed locus	Unregulated	-0.172727	-0.192974	-0.0164996	-0.0908494	NA	NA	NA	NA	1	1	1	1	0.402673	0.375849	0.682922	0.552972
EB260766.1	frizzled-related protein 2, transcript variant X1	Unregulated	0.0361337	-0.19297	-0.401993	0.0766977	NA	NA	NA	NA	1	1	1	1	0.541069	0.507977	0.43197	0.536561
EB188577.1	Transcribed locus	Unregulated	-0.253384	-0.192934	0.0442386	0.111047	NA	NA	NA	NA	1	1	1	1	0.357808	0.409003	0.556145	0.493326
EB261301.1	PREDICTED: Aplysia californica uncharacterized LOC101855355 (LOC101855355), mRNA	Maintenance	-0.263621	-0.192904	-0.167997	0.11552	0.740594	NA	NA	NA	0.427767	1	1	1	0.209999	0.305669	0.360255	0.56427
GD217226.1	uncharacterized LOC101848377	Unregulated	-0.0379299	-0.192553	0.0274115	-0.167634	NA	NA	NA	NA	1	1	1	1	0.565273	0.407815	0.568818	0.432198
CK324784.1	Transcribed locus	Maintenance	-0.444494	-0.192195	0.133135	-0.0576027	0.206565	NA	NA	NA	0.00141788	1	1	1	0.103471	0.320968	0.472957	0.964734
EB325586.1	Transcribed locus	Maintenance	-0.450182	-0.19219	-0.0608849	-0.0649541	0.150637	NA	NA	NA	0.000199415	1	1	1	0.0740264	0.294684	1.23104	1.17045
EB246075.1	Transcribed locus	Unregulated	-0.12949	-0.192155	0.0820285	-0.0395563	NA	NA	NA	NA	1	1	1	1	0.510867	0.260759	1.21267	3.33126
EB242644.1	uncharacterized LOC106011489	Unregulated	-0.138941	-0.192118	0.0619853	-0.0853362	NA	NA	NA	NA	1	1	1	1	0.457066	0.380907	0.601649	0.557917
EB199346.1	PREDICTED: Aplysia californica titin-like (LOC101850947), mRNA	Unregulated	0.0362136	-0.192011	0.123648	-0.0606122	NA	NA	NA	NA	1	1	1	1	0.529962	0.436382	0.483928	0.520605
EB300691.1	Transcribed locus	Unregulated	-0.0696018	-0.191896	0.235683	0.00521265	NA	NA	NA	NA	1	1	1	1	0.693801	0.350594	0.295044	0.896823
EB236902.1	PREDICTED: Aplysia californica centrosomal protein kizuna-like (LOC101863464), mRNA	Unregulated	-0.0787727	-0.191876	-0.036444	-0.155353	NA	NA	NA	NA	1	1	1	1	0.890101	0.303767	1.49799	0.392677
EB253305.1	Transcribed locus	Unregulated	-0.00297904	-0.191859	-0.148314	-0.0516259	NA	NA	NA	NA	1	1	1	1	2.31838	0.294413	0.412832	1.44697
GD206214.1	Transcribed locus, weakly similar to XP_644032.1 hypothetical protein DDB_G0274557 [Dictyostelium discoideum AX4]	Unregulated	-0.115102	-0.191838	-0.0607613	0.190772	NA	NA	NA	NA	1	1	1	1	0.489345	0.436786	0.520028	0.437514
CK324927.1	Transcribed locus	Unregulated	-0.0544292	-0.191775	-0.0372666	0.00245622	NA	NA	NA	NA	1	1	1	1	0.718373	0.357856	0.765743	0.829926
EB248580.1	PREDICTED: Aplysia californica 39S ribosomal protein L53, mitochondrial-like (LOC101864014), mRNA	Maintenance	-0.284941	-0.191607	0.0779064	0.0858534	1.22207	NA	NA	NA	0.598548	1	1	1	0.254254	0.357076	0.634602	0.609218
AY040526.1	Aplysia californica enterin precursor protein (ENPP), mRNA	Unregulated	-0.921859	-0.191442	-0.0436365	0.224648	2.15649	NA	NA	NA	0.345755	1	1	1	0.689309	0.84338	0.854218	0.840436
EB335284.1	PREDICTED: Aplysia californica leucine carboxyl methyltransferase 1-like (LOC101860624), transcript variantX1,	Unregulated	-0.22138	-0.19142	-0.15679	0.0363044	NA	NA	NA	NA	0.960225	1	1	1	0.240565	0.29135	0.381109	1.92196
EB255161.1	Transcribed locus	Maintenance	-0.513461	-0.191385	0.00469596	0.185918	0.36248	NA	NA	NA	0.0122585	1	1	1	0.178339	0.397041	0.607811	0.402934
FF070302.1	PREDICTED: Aplysia californica UBA-like domain-containing protein 2-A-like (LOC101855693), transcript variant X1	Unregulated	-0.149054	-0.191301	0.0599615	0.131616	NA	NA	NA	NA	1	1	1	1	0.454419	0.415288	0.537811	0.471744
EB326499.1	PREDICTED: Aplysia californica organic cation transporter protein-like (LOC101856341), mRNA	Maintenance	-0.343324	-0.19129	0.139353	0.137904	1.02186	NA	NA	NA	0.453011	1	1	1	0.278767	0.400557	0.460129	0.461753
EB282450.1	Transcribed locus	Maintenance	-0.379308	-0.191184	0.0228306	-0.010042	0.351853	NA	NA	NA	0.0381519	1	1	1	0.166027	0.343842	0.941466	0.982405
EB340406.1	PREDICTED: Aplysia californica uncharacterized LOC101864127 (LOC101864127), misc_RNA	Unregulated	-0.148269	-0.191059	0.128839	-0.0457388	NA	NA	NA	NA	1	1	1	1	0.431964	0.352436	0.480237	0.788512
7.UF_CU.11349.C1	Not Annotated	Unregulated	-0.20325	-0.191032	-0.0249659	-0.113506	NA	NA	NA	NA	1	1	1	1	0.296559	0.31781	1.34684	0.564517
EB254584.1	Transcribed locus	Unregulated	-0.260523	-0.190999	0.179598	0.00843325	1.19632	NA	NA	NA	0.622448	1	1	1	0.236096	0.327693	0.34967	1.24702
EB210464.1	Transcribed locus	Maintenance	-0.270346	-0.190987	-1.92489e-05	-0.0370973	1.72484	NA	NA	NA	0.721879	1	1	1	0.25982	0.352788	0.881186	0.818624
EB246173.1	Transcribed locus	Unregulated	-0.0698959	-0.190896	-0.0382478	-0.105501	NA	NA	NA	NA	1	1	1	1	0.515258	0.464313	0.522686	0.503227
EB325602.1	PREDICTED: Aplysia californica uncharacterized LOC101851179 (LOC101851179), mRNA	Unregulated	-0.111629	-0.190823	-0.00140174	-0.0151887	NA	NA	NA	NA	1	1	1	1	0.53626	0.348749	0.927107	0.921965
EB308987.1	Transcribed locus	Unregulated	-0.131847	-0.190791	-0.0766405	-0.0229818	NA	NA	NA	NA	1	1	1	1	0.471037	0.362196	0.626544	0.783897
FF061019.1	PREDICTED: Aplysia californica troponin I-like (LOC101853558), mRNA	Unregulated	0.0702694	-0.190769	-0.0373269	-0.142289	NA	NA	NA	NA	1	1	1	1	0.538887	0.511052	0.543669	0.524724
EB335709.1	PREDICTED: Aplysia californica glycine receptor subunit alpha-1-like (LOC101858250), mRNA	Unregulated	-0.264252	-0.190752	0.0373517	0.264452	NA	NA	NA	NA	1	1	1	1	0.364266	0.420794	0.544845	0.36455
EB304471.1	PREDICTED: Aplysia californica uncharacterized LOC101854990 (LOC101854990), mRNA	Unregulated	-0.0810113	-0.190513	-0.0276794	-0.0863459	NA	NA	NA	NA	1	1	1	1	0.528814	0.49881	0.536677	0.528051
EB237644.1	Transcribed locus	Maintenance	-0.323254	-0.190277	0.0136859	-0.0378582	0.490744	NA	NA	NA	0.16329	1	1	1	0.198125	0.341022	1.02054	0.934906
EB243688.1	PREDICTED: Aplysia californica T-cell activation inhibitor, mitochondrial-like (LOC101845665), mRNA	Unregulated	-0.181566	-0.190193	-0.00521619	-0.123245	NA	NA	NA	NA	1	1	1	1	0.358937	0.344592	0.987896	0.500929
EB329239.1	PREDICTED: Aplysia californica uncharacterized LOC101863597 (LOC101863597), mRNA	Unregulated	-0.226075	-0.190013	-0.0731855	-0.0618665	NA	NA	NA	NA	1	1	1	1	0.266418	0.322149	0.837264	0.950053
FF063527.1	PREDICTED: Aplysia californica eukaryotic translation initiation factor 4E-binding protein 1-like (LOC101847315)	Unregulated	-0.114738	-0.189963	-0.141728	0.0355982	NA	NA	NA	NA	1	1	1	1	0.539674	0.336079	0.444735	1.01123
EB343406.1	PREDICTED: Aplysia californica 5-azacytidine-induced protein 1-like (LOC101848110), mRNA	Unregulated	-0.233739	-0.189691	0.15518	-0.0191615	NA	NA	NA	NA	1	1	1	1	0.298587	0.356186	0.418157	0.855882
CN783469.1	G-protein coupled receptor GRL101-like	Unregulated	-0.241004	-0.18957	-0.0061004	0.0809897	0.443687	NA	NA	NA	0.239863	1	1	1	0.162951	0.248012	10.0845	1.53998
EB319534.1	Transcribed locus	Maintenance	-0.484878	-0.18952	0.0740109	0.105455	0.19173	NA	NA	NA	0.000553176	1	1	1	0.0963393	0.334801	0.760505	0.583649
EB254457.1	uncharacterized LOC106013218	Unregulated	-0.0199767	-0.189336	-0.0897855	-0.0869628	NA	NA	NA	NA	1	1	1	1	1.00937	0.34324	0.638618	0.655133
EB335677.1	PREDICTED: Aplysia californica ras-specific guanine nucleotide-releasing factor 2-like (LOC101851437), mRNA	Maintenance	-0.363904	-0.189314	0.0252447	0.113855	0.377142	NA	NA	NA	0.0565012	1	1	1	0.173233	0.345057	0.95434	0.534525
EB241237.1	Transcribed locus	Maintenance	-0.522188	-0.189274	0.121729	0.162387	0.280246	NA	NA	NA	0.00313381	1	1	1	0.139407	0.378629	0.488972	0.41691
EB252315.1	Transcribed locus	Maintenance	-0.401968	-0.189224	-0.00970979	0.0261963	0.161247	NA	NA	NA	0.00060269	1	1	1	0.0810835	0.286063	3.07305	2.69698
CK323783.1	Transcribed locus	Unregulated	-0.199564	-0.189103	-0.0661987	-0.00712506	NA	NA	NA	NA	1	1	1	1	0.300254	0.319186	0.940571	1.53438
EB230743.1	Transcribed locus	Unregulated	-0.191139	-0.188837	0.0556369	0.0488596	NA	NA	NA	NA	1	1	1	1	0.27702	0.282202	1.76436	2.04399
7.UF_CU.3.C416	Not Annotated	Unregulated	0.206177	-0.188648	-0.0250383	-0.0191144	NA	NA	NA	NA	1	1	1	1	0.500716	0.506885	0.541324	0.540826
EB258434.1	PREDICTED: Aplysia californica sushi, nidogen and EGF-like domain-containing protein 1-like(LOC101855193),tran	Unregulated	-0.0242667	-0.188568	-0.11887	-0.548868	NA	NA	NA	NA	1	1	1	1	0.587802	0.568901	0.582099	0.460902
EB317837.1	Transcribed locus	Unregulated	-0.262977	-0.188506	0.267612	-0.15635	NA	NA	NA	NA	1	1	1	1	0.402135	0.447487	0.401201	0.467298
7.UF_CU.3.C1283	Not Annotated	Unregulated	-0.125967	-0.188431	-0.220049	0.235653	NA	NA	NA	NA	1	1	1	1	0.480148	0.432857	0.411081	0.399181
CK324605.1	PREDICTED: Aplysia californica myocyte-specific enhancer factor 2A-like (LOC101858769), transcript variant X4, m	Unregulated	-0.231771	-0.188332	-0.142027	-0.0120514	NA	NA	NA	NA	1	1	1	1	0.298712	0.356674	0.446755	0.883923
FF074701.1	PREDICTED: Aplysia californica selenide, water dikinase-like (LOC101848479), transcript variant X1, mRNA	Unregulated	0.00497368	-0.18823	-0.0222396	0.210825	NA	NA	NA	NA	1	1	1	1	0.528276	0.480134	0.527951	0.47048
GD230173.1	PREDICTED: Aplysia californica zinc finger CCHC domain-containing protein 9-like (LOC101855364), transcriptvari	Unregulated	-0.0531098	-0.187925	-0.0509936	-0.0784389	NA	NA	NA	NA	1	1	1	1	0.976576	0.331719	0.982309	0.765814
EB236022.1	PREDICTED: Aplysia californica epidermal growth factor receptor substrate 15 homolog (LOC101857397), transcript	Unregulated	-0.0521641	-0.187908	-0.0293349	-0.121317	NA	NA	NA	NA	1	1	1	1	0.674256	0.373553	0.717712	0.493164
EB252527.1	Transcribed locus	Unregulated	-0.0454464	-0.187882	-0.404092	0.0604758	NA	NA	NA	NA	1	1	1	1	0.521554	0.468108	0.363717	0.518374
EB250810.1	Transcribed locus	Maintenance	-0.41753	-0.187847	-0.469618	-0.0931418	0.44589	NA	NA	NA	0.0624068	1	1	1	0.203563	0.387166	0.177386	0.540799
EB246070.1	Transcribed locus	Unregulated	-0.099664	-0.187645	0.0787298	0.032629	NA	NA	NA	NA	1	1	1	1	0.687879	0.310367	0.894069	1.62789
EB240809.1	PREDICTED: Aplysia californica protein very KIND-like (LOC101848743), mRNA	Unregulated	-0.18769	-0.18751	0.0304309	-0.0637042	NA	NA	NA	NA	1	1	1	1	0.355702	0.356268	0.850172	0.723591
EB351344.1	PREDICTED: Aplysia californica G patch domain-containing protein 1-like (LOC101863788), transcript variant X2, m	Unregulated	-0.168952	-0.187359	0.114135	-0.0920206	NA	NA	NA	NA	1	1	1	1	0.401627	0.374342	0.509203	0.565634
EB241734.1	PREDICTED: Aplysia californica ultraviolet-B receptor UVR8-like (LOC101855612), mRNA	Unregulated	-0.203093	-0.187323	-0.0637005	-0.107096	NA	NA	NA	NA	1	1	1	1	0.270503	0.300816	1.2333	0.651867
EB225102.1	Aplysia californica fasciclin-like protein (LOC100533271), mRNA	Maintenance	-0.303758	-0.187288	0.155944	0.0466779	0.273526	NA	NA	NA	0.0341113	1	1	1	0.129736	0.279091	0.371521	2.4176
EB291068.1	PREDICTED: Aplysia californica cleft lip and palate transmembrane protein 1 homolog (LOC101856813), transcript v	Unregulated	-0.0702917	-0.187227	-0.0242331	-0.000880188	NA	NA	NA	NA	1	1	1	1	0.5718	0.393931	0.627437	0.640199
EB256475.1	PREDICTED: Aplysia californica uncharacterized LOC101860617 (LOC101860617), mRNA	Unregulated	0.0791231	-0.187224	-0.263681	-0.0076981	NA	NA	NA	NA	1	1	1	1	0.510554	0.457404	0.416666	0.526301
EB327746.1	Transcribed locus	Unregulated	-0.139943	-0.187124	-0.504887	-0.0525777	NA	NA	NA	NA	1	1	1	1	0.483693	0.459114	0.298322	0.519166
EB256456.1	Transcribed locus	Maintenance	-0.345999	-0.186763	0.0348829	-0.0319795	0.337343	NA	NA	NA	0.0457351	1	1	1	0.157537	0.329355	1.18887	1.23021
EB227624.1	PREDICTED: Aplysia californica calcium uptake protein 3, mitochondrial-like (LOC101854201),mRNA	Maintenance	-0.341898	-0.186452	-0.209246	-0.0136122	0.306757	NA	NA	NA	0.0336422	1	1	1	0.145372	0.318323	0.27924	1.68598
EB248479.1	PREDICTED: Aplysia californica c-Maf-inducing protein-like (LOC101863208), mRNA	Unregulated	-0.0353219	-0.186404	-0.249932	0.0325975	NA	NA	NA	NA	1	1	1	1	0.534395	0.498831	0.47683	0.534849
EB251545.1	PREDICTED: Aplysia californica DNA repair protein RAD50-like (LOC101847050), transcript variant X3, mRNA	Unregulated	-0.129243	-0.186366	0.20198	0.00681379	NA	NA	NA	NA	1	1	1	1	0.477152	0.368977	0.348028	0.800749
EB325430.1	ATPase family AAA domain-containing protein 2-like	Maintenance	-0.398407	-0.186363	0.0731432	0.0807051	0.492462	NA	NA	NA	0.0973262	1	1	1	0.215266	0.389356	0.577285	0.564545
EB237452.1	PREDICTED: Aplysia californica 39S ribosomal protein L14, mitochondrial-like (LOC101857032), transcript variant	Unregulated	-0.179932	-0.18634	-0.0371914	0.0232306	NA	NA	NA	NA	1	1	1	1	0.329473	0.316294	1.44574	1.66425
EB255051.1	PREDICTED: Aplysia californica headcase protein homolog (LOC101863383), mRNA	Maintenance	-0.286123	-0.186309	-0.0384237	-0.0752299	1.68982	NA	NA	NA	0.700813	1	1	1	0.271975	0.377249	0.692519	0.606927
EB275407.1	Transcribed locus	Unregulated	-0.159644	-0.186017	0.140784	0.0298655	NA	NA	NA	NA	1	1	1	1	0.389634	0.331135	0.446038	1.2415
EB280388.1	spondin-1-like	Unregulated	0.0217607	-0.186015	0.0133977	-0.177388	NA	NA	NA	NA	1	1	1	1	0.55318	0.526501	0.554804	0.528772
CK321856.1	Transcribed locus	Unregulated	-0.155778	-0.185939	0.10602	0.0117824	NA	NA	NA	NA	1	1	1	1	0.416423	0.362124	0.546596	0.866743
EB295527.1	Transcribed locus	Unregulated	-0.195377	-0.185921	0.152747	0.0718427	NA	NA	NA	NA	1	1	1	1	0.396238	0.406278	0.443964	0.547883
EB280547.1	Transcribed locus	Unregulated	-0.255736	-0.185792	0.0639441	-0.100903	1.16462	NA	NA	NA	0.6196	1	1	1	0.231145	0.32953	0.926619	0.634274
EB335210.1	Transcribed locus	Unregulated	-0.154065	-0.18574	-0.0263907	0.107799	NA	NA	NA	NA	1	1	1	1	0.455784	0.430466	0.54156	0.49382
EB349005.1	Transcribed locus	Unregulated	-0.230222	-0.185686	-0.0207467	-0.127978	NA	NA	NA	NA	0.99708	1	1	1	0.255394	0.325634	1.43564	0.496127
GD205388.1	actin-related protein 2	Unregulated	0.00223665	-0.185673	-0.00840051	-0.00892356	NA	NA	NA	NA	1	1	1	1	0.802026	0.370329	0.790287	0.79666
EB229828.1	Transcribed locus	Unregulated	-0.158486	-0.185563	0.182042	-0.286079	NA	NA	NA	NA	1	1	1	1	0.518332	0.510773	0.513113	0.476144
FF069385.1	Transcribed locus	Unregulated	-0.00839897	-0.185328	0.153911	0.099905	NA	NA	NA	NA	1	1	1	1	0.533111	0.493725	0.50569	0.520419
GD226901.1	PREDICTED: Aplysia californica phosducin-like protein-like (LOC101863257), transcript variant X2, mRNA	Unregulated	-0.20399	-0.185258	0.111526	0.0215728	NA	NA	NA	NA	1	1	1	1	0.299115	0.331989	0.569068	1.31804
EB236507.1	Transcribed locus	Unregulated	-0.105625	-0.185256	0.0111883	0.0259176	NA	NA	NA	NA	1	1	1	1	0.496392	0.425697	0.552217	0.550056
EB251395.1	PREDICTED: Aplysia californica Rieske domain-containing protein-like (LOC101862186), mRNA	Unregulated	-0.139012	-0.185247	0.162677	-0.00984835	NA	NA	NA	NA	1	1	1	1	0.450425	0.307828	0.365155	2.2651
GD218803.1	PREDICTED: Aplysia californica AH receptor-interacting protein-like (LOC101852618), mRNA	Unregulated	-0.0945676	-0.185174	0.0996413	0.0380999	NA	NA	NA	NA	1	1	1	1	0.636118	0.344009	0.607221	1.00154
EB276808.1	Transcribed locus	Unregulated	-0.184143	-0.185093	-0.22598	-0.361235	NA	NA	NA	NA	1	1	1	1	0.485605	0.485591	0.470007	0.409032
EB258160.1	PREDICTED: Aplysia californica piggyBac transposable element-derived protein 4-like (LOC101863793), mRNA	Unregulated	-0.063862	-0.185085	-0.245481	-0.0373146	NA	NA	NA	NA	1	1	1	1	0.673574	0.370349	0.297363	0.753572
EB230951.1	PREDICTED: Aplysia californica oxysterol-binding protein-related protein 11-like (LOC101855224), transcriptvari	Unregulated	-0.148904	-0.185082	0.0336355	0.0982909	NA	NA	NA	NA	1	1	1	1	0.425166	0.347097	0.980149	0.608928
CK323390.1	Transcribed locus	Unregulated	-0.208506	-0.185062	-0.115885	0.0857717	NA	NA	NA	NA	1	1	1	1	0.274707	0.317308	0.56564	0.810333
EB336337.1	Transcribed locus	Unregulated	-0.0396533	-0.185028	0.0519547	0.0751109	NA	NA	NA	NA	1	1	1	1	0.558593	0.417712	0.548365	0.529724
EB255409.1	PREDICTED: Aplysia californica chondroitin sulfate proteoglycan 4-like (LOC101850497), mRNA	Unregulated	-0.0669496	-0.184995	-0.0397476	0.102116	NA	NA	NA	NA	1	1	1	1	0.840387	0.339425	1.04416	0.607424
FF060824.1	PREDICTED: Aplysia californica fructose-2,6-bisphosphatase TIGAR-like (LOC101850085), mRNA	Unregulated	0.00733188	-0.184734	0.277185	0.38972	NA	NA	NA	NA	1	1	1	1	0.525997	0.471448	0.428046	0.372058
EB188313.1	Transcribed locus	Unregulated	-0.259594	-0.184721	-0.04535	0.185187	1.14138	NA	NA	NA	0.607377	1	1	1	0.232821	0.335895	1.05335	0.33501
EB332500.1	Transcribed locus	Unregulated	-0.118028	-0.184696	-0.0974581	-0.128387	NA	NA	NA	NA	1	1	1	1	0.528029	0.343421	0.621811	0.488119
EB258844.1	PREDICTED: Aplysia californica diphosphoinositol polyphosphate phosphohydrolase 1-like (LOC101861679), transcrip	Unregulated	-0.150824	-0.184592	0.0485764	-0.0444434	NA	NA	NA	NA	1	1	1	1	0.394857	0.291954	2.01031	2.20906
EB245976.1	Transcribed locus	Maintenance	-0.381841	-0.184583	0.0527212	0.0977785	0.736502	NA	NA	NA	0.259858	1	1	1	0.263998	0.412323	0.558182	0.510709
EB324003.1	uncharacterized LOC101860397, transcript variant X1	Unregulated	0.0144623	-0.184393	0.0880992	0.0124373	NA	NA	NA	NA	1	1	1	1	1.58825	0.325596	0.748664	1.5926
EB299351.1	PREDICTED: Aplysia californica blood vessel epicardial substance-like (LOC101854461), mRNA	Unregulated	-0.127735	-0.184213	0.099909	-0.00225572	NA	NA	NA	NA	1	1	1	1	0.507336	0.307931	0.713766	2.43163
EB234835.1	PREDICTED: Aplysia californica toll-like receptor 13-like (LOC101852187), mRNA	Maintenance	-0.3069	-0.184199	0.00944357	0.197957	0.48728	NA	NA	NA	0.180021	1	1	1	0.192953	0.338931	1.25006	0.314715
FJ869890.1	Aplysia californica atypical protein kinase C (LOC100533284), mRNA	Unregulated	-0.232388	-0.184152	-0.224858	0.147005	NA	NA	NA	NA	1	1	1	1	0.3454	0.397078	0.354082	0.446192
EB330867.1	protein FAM107B-like	Unregulated	-0.171322	-0.183978	-0.311557	0.0282472	NA	NA	NA	NA	1	1	1	1	0.394389	0.374884	0.244518	0.753759
EB330623.1	PREDICTED: Aplysia californica flocculation protein FLO11-like (LOC101849296), mRNA	Maintenance	-0.333487	-0.183859	0.023472	0.0251832	0.225719	NA	NA	NA	0.0100796	1	1	1	0.11102	0.289601	3.36833	3.3644
EB238155.1	PREDICTED: Aplysia californica amine sulfotransferase-like (LOC101863625), mRNA	Unregulated	0.0447846	-0.183797	-0.08152	-0.00286092	NA	NA	NA	NA	1	1	1	1	0.701759	0.377678	0.59643	0.761999
EB289031.1	PREDICTED: Aplysia californica uncharacterized LOC101853203 (LOC101853203), mRNA	Unregulated	0.0284539	-0.183784	-0.0713155	-0.0832471	NA	NA	NA	NA	1	1	1	1	0.652968	0.39234	0.581345	0.560087
EB300115.1	Transcribed locus	Maintenance	-0.300367	-0.183748	-0.0847699	-0.0315653	0.500825	NA	NA	NA	0.199088	1	1	1	0.19354	0.336369	0.730933	1.21025
EB236567.1	Transcribed locus	Maintenance	-0.263894	-0.183671	0.00770138	-0.00308446	0.507462	NA	NA	NA	0.258544	1	1	1	0.182118	0.301567	2.8431	2.94537
BG0007-F-027433-501_MINUS	mucin-3A-like, transcript variant X2	Unregulated	0.00158833	-0.183392	0.268156	0.0831087	NA	NA	NA	NA	1	1	1	1	0.699128	0.387585	0.298724	0.571417
EB326816.1	PREDICTED: Aplysia californica integrin alpha-4-like (LOC101853273), mRNA	Unregulated	0.00992124	-0.183358	-0.0774195	0.05629	NA	NA	NA	NA	1	1	1	1	0.606407	0.406878	0.54302	0.570798
AF510851.1	Aplysia californica glutathione peroxidase (LOC100533273), mRNA	Unregulated	-0.105242	-0.183265	-0.080375	0.140735	NA	NA	NA	NA	1	1	1	1	0.49557	0.439674	0.511141	0.470511
EB287195.1	Transcribed locus	Maintenance	-0.294764	-0.18321	0.0510789	0.0589483	1.4318	NA	NA	NA	0.64127	1	1	1	0.270933	0.385194	0.648705	0.634707
EB256333.1	Transcribed locus	Unregulated	-0.206226	-0.183158	0.0738425	-0.00360255	NA	NA	NA	NA	1	1	1	1	0.324057	0.359793	0.691601	0.954119
EB326579.1	Aplysia californica insulin precursor (PIN), mRNA	Unregulated	-0.216283	-0.182951	0.258427	0.163598	NA	NA	NA	NA	1	1	1	1	0.387824	0.41831	0.355523	0.437312
GR215618.1	Transcribed locus	Immediate	-0.0539564	-0.182923	-0.0492592	0.115303	NA	NA	NA	NA	1	1	1	1	0.532004	0.432025	0.533371	0.487759
EB259124.1	Transcribed locus	Unregulated	-0.0540536	-0.182782	0.0335471	-0.200537	NA	NA	NA	NA	1	1	1	1	0.520241	0.472571	0.524073	0.46418
EB234390.1	PREDICTED: Aplysia californica poly [ADP-ribose] polymerase 14-like (LOC101848576), mRNA	Unregulated	-0.215717	-0.182598	0.0597176	0.0570131	NA	NA	NA	NA	0.948886	1	1	1	0.2329	0.296207	1.62984	1.74297
EB235824.1	PREDICTED: Aplysia californica craniofacial development protein 2-like (LOC101854364), mRNA	Unregulated	-0.0553097	-0.182518	0.197158	-0.0694644	NA	NA	NA	NA	1	1	1	1	0.84569	0.353426	0.329819	0.758085
EB241695.1	PREDICTED: Aplysia californica F-box only protein 8-like (LOC101851530), mRNA	Maintenance	-0.462435	-0.182498	0.186581	0.108397	0.496679	NA	NA	NA	0.0635812	1	1	1	0.226318	0.417894	0.414774	0.496546
EB336711.1	Transcribed locus	Unregulated	-0.0185709	-0.182461	-0.035423	-0.00504541	NA	NA	NA	NA	1	1	1	1	2.00213	0.317369	1.66844	2.11761
EB198631.1	PREDICTED: Aplysia californica nascent polypeptide-associated complex subunit alpha-like (LOC101848543), mRNA	Unregulated	0.0195873	-0.182333	0.0561068	-0.070814	NA	NA	NA	NA	1	1	1	1	0.741265	0.38116	0.660776	0.624455
EB230878.1	PREDICTED: Aplysia californica dnaJ homolog subfamily C member 4-like (LOC101861833), mRNA	Unregulated	-0.140559	-0.182326	-0.00103666	-0.0976724	NA	NA	NA	NA	1	1	1	1	0.443063	0.309777	2.52594	0.748862
EB268688.1	uncharacterized LOC106011441	Unregulated	-0.17978	-0.182321	-0.095496	0.122578	NA	NA	NA	NA	1	1	1	1	0.413298	0.410843	0.515984	0.481341
EB253755.1	PREDICTED: Aplysia californica protein FAM184A-like (LOC101858379), mRNA	Maintenance	-0.279208	-0.182187	0.17443	-0.0227194	0.910047	NA	NA	NA	0.491693	1	1	1	0.23316	0.354275	0.369501	1.01421
EB304482.1	Transcribed locus	Unregulated	-0.173997	-0.181979	-0.0905914	-0.0653229	NA	NA	NA	NA	1	1	1	1	0.437564	0.431249	0.507675	0.526375
EB252203.1	PREDICTED: Aplysia californica ribonuclease H2 subunit B-like (LOC101857201), transcript variant X1, mRNA	Unregulated	-0.0940913	-0.181952	-0.0192061	-0.0757242	NA	NA	NA	NA	1	1	1	1	0.521686	0.408339	0.59989	0.546626
EB289799.1	Transcribed locus	Unregulated	-0.132634	-0.181947	0.00221118	0.111351	NA	NA	NA	NA	1	1	1	1	0.470899	0.362976	0.930172	0.53722
EB343958.1	Transcribed locus	Maintenance	-0.360377	-0.18179	0.116439	0.17816	0.262916	NA	NA	NA	0.0142301	1	1	1	0.128704	0.324382	0.562079	0.332363
EB349486.1	PREDICTED: Aplysia californica G-protein coupled receptor GRL101-like (LOC101858319), mRNA	Maintenance	-0.347705	-0.181754	-0.0616949	-0.0143203	0.201161	NA	NA	NA	0.00464719	1	1	1	0.0999441	0.292768	1.70419	4.03822
EB324898.1	PREDICTED: Aplysia californica centrosomal protein of 162 kDa-like (LOC101860772), mRNA	Unregulated	-0.162036	-0.181738	0.0716074	-0.0358079	NA	NA	NA	NA	1	1	1	1	0.393302	0.353511	0.748568	0.973474
EB304038.1	PREDICTED: Aplysia californica FYVE and coiled-coil domain-containing protein 1-like (LOC101845184), mRNA	Unregulated	-0.0360755	-0.181593	0.339003	0.039387	NA	NA	NA	NA	1	1	1	1	0.69968	0.384479	0.235051	0.691684
EB251314.1	PREDICTED: Aplysia californica uncharacterized LOC101845041 (LOC101845041), misc_RNA	Unregulated	-0.0512163	-0.18149	-0.225795	-0.0455177	NA	NA	NA	NA	1	1	1	1	1.13324	0.33357	0.261875	1.19873
U00994.1	Aplysia californica CCAAT/enhancer binding protein (C/EBP), mRNA	Immediate	-0.163046	-0.181486	0.0389601	-0.25796	NA	NA	NA	NA	1	1	1	1	0.589709	0.587246	0.604516	0.571791
GD210497.1	Transcribed locus	Unregulated	0.0790461	-0.181371	-0.262787	0.0688294	NA	NA	NA	NA	1	1	1	1	0.518739	0.484253	0.450502	0.521239
7.UF_CU.3.C27_MINUS	Not Annotated	Unregulated	-0.0343094	-0.181285	0.11058	-0.0179542	NA	NA	NA	NA	1	1	1	1	0.880513	0.363182	0.540089	0.930587
EB283672.1	Transcribed locus	Unregulated	-0.00320384	-0.181128	-0.197911	-0.0621665	NA	NA	NA	NA	1	1	1	1	0.527465	0.457131	0.448434	0.516469
EB228948.1	Transcribed locus	Unregulated	-0.251488	-0.181082	-0.0565786	0.0170521	0.645056	NA	NA	NA	0.387252	1	1	1	0.194429	0.306758	1.55002	2.79627
EB197313.1	Transcribed locus	Unregulated	-0.201487	-0.18103	-0.322536	0.20891	NA	NA	NA	NA	1	1	1	1	0.429766	0.444084	0.35586	0.425083
EB263144.1	Transcribed locus	Unregulated	-0.213301	-0.180874	-0.143228	-0.0712819	NA	NA	NA	NA	1	1	1	1	0.245665	0.308039	0.430397	1.19539
GD231717.1	PREDICTED: Aplysia californica uncharacterized LOC101856021 (LOC101856021), misc_RNA	Unregulated	0.0364428	-0.180841	-0.0263859	-0.0405074	NA	NA	NA	NA	1	1	1	1	0.654707	0.393678	0.662498	0.6474
EB321518.1	PREDICTED: Aplysia californica nipped-B-like protein B-like (LOC101863947), transcript variant X1, mRNA	Unregulated	-0.0655942	-0.180792	-0.256997	-0.0669072	NA	NA	NA	NA	1	1	1	1	0.643058	0.382615	0.294988	0.638348
EB323552.1	Transcribed locus	Unregulated	-0.0113615	-0.180764	-0.00912416	-0.152857	NA	NA	NA	NA	1	1	1	1	0.527915	0.455117	0.527614	0.471566
EB230592.1	PREDICTED: Aplysia californica N-acetyltransferase 9-like protein-like (LOC101854991), transcript variant X1, mR	Unregulated	-0.16461	-0.180689	0.014371	-0.0507182	NA	NA	NA	NA	1	1	1	1	0.358421	0.317532	2.18755	1.47655
EB243748.1	Transcribed locus	Maintenance	-0.342141	-0.180541	0.0851124	-0.0298774	0.188539	NA	NA	NA	0.00360589	1	1	1	0.093559	0.286346	1.14918	4.23992
EB242063.1	PREDICTED: Aplysia californica vesicle transport through interaction with t-SNAREs homolog 1B-like (LOC101849156	Unregulated	-0.106013	-0.180441	0.072412	0.21169	NA	NA	NA	NA	1	1	1	1	0.497205	0.425406	0.527452	0.398387
EB326593.1	PREDICTED: Aplysia californica kinesin 3 (LOC100533544), mRNA	Unregulated	0.203916	-0.180362	0.231816	0.182519	NA	NA	NA	NA	1	1	1	1	0.546109	0.551994	0.541408	0.551525
EB215241.1	Transcribed locus	Unregulated	-0.136866	-0.180274	-0.112307	-0.0731109	NA	NA	NA	NA	1	1	1	1	0.460501	0.307234	0.62575	1.18749
CK323410.1	PREDICTED: Aplysia californica transcriptional regulator ATRX homolog (LOC101858730), mRNA	Unregulated	-0.00115453	-0.180205	0.125009	-0.0989669	NA	NA	NA	NA	1	1	1	1	1.74573	0.331322	0.512436	0.675227
EB250022.1	PREDICTED: Aplysia californica tropinone reductase 1-like (LOC101851417), mRNA	Unregulated	-0.0630516	-0.180164	-0.0747984	-0.262296	NA	NA	NA	NA	1	1	1	1	0.527614	0.433228	0.51897	0.371882
EB334364.1	Transcribed locus	Unregulated	-0.325708	-0.18013	0.081443	0.0147013	0.499023	NA	NA	NA	0.166651	1	1	1	0.200607	0.361437	0.671163	0.988751
EB316746.1	autophagy-related protein 2 homolog A-like	Unregulated	-0.0480307	-0.180102	-0.290554	0.00482723	NA	NA	NA	NA	1	1	1	1	0.810173	0.366421	0.237754	0.935203
EB252078.1	uncharacterized LOC106013914	Unregulated	-0.092304	-0.179929	-0.0836249	0.151678	NA	NA	NA	NA	1	1	1	1	0.537561	0.400557	0.551458	0.438677
7.UF_CU.7011.C1	uncharacterized LOC101861904	Unregulated	0.139844	-0.17988	-0.0379659	-0.134828	NA	NA	NA	NA	1	1	1	1	0.461345	0.419474	0.564153	0.466992
GD211569.1	PREDICTED: Aplysia californica corepressor interacting with RBPJ 1-like (LOC101846324), mRNA	Unregulated	0.0858859	-0.179709	0.393922	0.0448042	NA	NA	NA	NA	1	1	1	1	0.513208	0.430712	0.28694	0.541418
EB248134.1	PREDICTED: Aplysia californica retrograde Golgi transport protein RGP1 homolog (LOC101853185), transcript varian	Maintenance	-0.332261	-0.179705	0.0727391	-0.0311267	0.351076	NA	NA	NA	0.0602644	1	1	1	0.16068	0.338586	0.868356	1.33831
FF077073.1	PREDICTED: Aplysia californica growth hormone-inducible transmembrane protein-like (LOC101849927), transcript va	Unregulated	0.161706	-0.179679	-0.0320262	0.0113027	NA	NA	NA	NA	1	1	1	1	0.5361	0.532173	0.557161	0.556831
EB234556.1	PREDICTED: Aplysia californica histone acetyltransferase KAT7-like (LOC101855064), mRNA	Unregulated	-0.264997	-0.179663	0.0963473	-0.0165401	0.5266	NA	NA	NA	0.272861	1	1	1	0.185805	0.314727	0.764997	2.49535
EB229867.1	Transcribed locus	Unregulated	-0.0275388	-0.179587	-0.0702214	-0.130917	NA	NA	NA	NA	1	1	1	1	0.529567	0.44856	0.514618	0.480372
CK325235.1	Transcribed locus	Maintenance	-0.287057	-0.179581	0.107935	0.00864478	2.22284	NA	NA	NA	0.768967	1	1	1	0.282949	0.393626	0.515377	0.690248
EB338808.1	Transcribed locus	Unregulated	0.0034947	-0.179573	0.181083	0.162421	NA	NA	NA	NA	1	1	1	1	0.534318	0.446116	0.445909	0.457833
FF073914.1	PREDICTED: Aplysia californica serine/threonine-protein phosphatase 4 regulatory subunit 1-like (LOC101854689),	Unregulated	0.0150651	-0.179508	0.0621938	-0.0592705	NA	NA	NA	NA	1	1	1	1	0.798859	0.379087	0.673465	0.686667
EB260786.1	PREDICTED: Aplysia californica adenylate kinase domain-containing protein 1-like (LOC101859539), mRNA	Maintenance	-0.3878	-0.179499	0.0702903	-0.0472527	0.10511	NA	NA	NA	5.22036e-05	1	1	1	0.0500657	0.265022	2.37094	5.2441
GD237585.1	Transcribed locus	Unregulated	-0.199349	-0.179452	-0.231341	0.2256	NA	NA	NA	NA	1	1	1	1	0.367868	0.393653	0.334002	0.338796
EB260313.1	PREDICTED: Aplysia californica uncharacterized LOC101846239 (LOC101846239), transcript variant X1, mRNA	Maintenance	-0.293109	-0.179388	0.0289063	-0.0233932	0.336119	NA	NA	NA	0.0781286	1	1	1	0.150284	0.307844	2.58301	2.82985
EB269149.1	PREDICTED: Aplysia californica calponin homology domain-containing protein DDB_G0272472-like (LOC101849462), mRN	Unregulated	-0.099012	-0.179292	0.222374	0.0505602	NA	NA	NA	NA	1	1	1	1	0.659964	0.338244	0.266536	1.13592
EB243806.1	PREDICTED: Aplysia californica serine/threonine-protein kinase PAK 1-like (LOC101861025), mRNA	Maintenance	-0.319492	-0.179253	0.00633193	0.1782	0.388196	NA	NA	NA	0.0926954	1	1	1	0.170542	0.339829	1.48282	0.342059
EB322604.1	sorbitol dehydrogenase-like	Unregulated	-0.314479	-0.179248	-0.239524	0.217426	2.18126	NA	NA	NA	0.743171	1	1	1	0.305824	0.417408	0.363068	0.380894
EB238703.1	tissue factor pathway inhibitor-like, transcript variant X4	Maintenance	-0.348603	-0.179164	-0.0456797	0.0547875	0.573071	NA	NA	NA	0.193483	1	1	1	0.22282	0.385813	0.686359	0.667765
GD219424.1	Transcribed locus	Unregulated	0.0661737	-0.179101	-0.0403439	-0.0349143	NA	NA	NA	NA	1	1	1	1	0.706372	0.371558	0.803302	0.829041
EB306337.1	Transcribed locus	Maintenance	-0.28668	-0.179091	-0.00519326	0.102216	NA	NA	NA	NA	0.910833	1	1	1	0.3038	0.405816	0.626739	0.51511
EB199568.1	PREDICTED: Aplysia californica alpha-crystallin B chain-like (LOC101846598), mRNA	Unregulated	-0.082079	-0.179031	0.221903	-0.230628	NA	NA	NA	NA	1	1	1	1	0.525558	0.498076	0.483599	0.478907
EB219746.1	Transcribed locus	Maintenance	-0.256996	-0.178949	-0.0632121	-0.0168954	0.4957	NA	NA	NA	0.259858	1	1	1	0.177688	0.303145	1.56575	3.56157
GD190629.1	PREDICTED: Aplysia californica myosin essential light chain, striated adductor muscle-like (LOC101862801), mRNA	Unregulated	0.0549666	-0.178944	-0.016472	-0.304174	NA	NA	NA	NA	1	1	1	1	0.531274	0.499842	0.535628	0.451586
EB320720.1	PREDICTED: Aplysia californica lipid phosphate phosphohydrolase 1-like (LOC101857513), transcript variant X3, mR	Unregulated	0.0811167	-0.178943	-0.0142867	0.0800489	NA	NA	NA	NA	1	1	1	1	0.519021	0.428881	0.55565	0.519718
EB278572.1	PREDICTED: Aplysia californica probable E3 ubiquitin-protein ligase HERC1-like (LOC101863489), mRNA	Unregulated	-0.223154	-0.178899	-0.0631649	-0.047403	NA	NA	NA	NA	1	1	1	1	0.274218	0.346778	0.900242	1.05373
EB310241.1	PREDICTED: Aplysia californica carbohydrate sulfotransferase 1-like (LOC101852545), mRNA	Unregulated	-0.0879859	-0.178869	-0.186665	-0.0474593	NA	NA	NA	NA	1	1	1	1	0.569912	0.389615	0.379493	0.667994
FF070408.1	Aplysia californica alpha tubulin 1 (LOC100533260), mRNA	Unregulated	0.0718284	-0.178868	-0.158524	0.263394	NA	NA	NA	NA	1	1	1	1	0.602254	0.589677	0.594743	0.572694
EB199942.1	uncharacterized LOC101862247	Unregulated	-0.0391108	-0.178688	0.0306138	-0.194529	NA	NA	NA	NA	1	1	1	1	0.812314	0.372734	0.83084	0.347654
EB352837.1	Transcribed locus	Unregulated	0.00499168	-0.178565	-0.0766386	-0.319324	NA	NA	NA	NA	1	1	1	1	0.57535	0.555893	0.573323	0.51891
EB238754.1	Transcribed locus	Unregulated	-0.081232	-0.178535	-0.0270848	-0.121271	NA	NA	NA	NA	1	1	1	1	0.634303	0.375047	0.820426	0.500359
EB260048.1	PREDICTED: Aplysia californica glycine receptor subunit alpha-1-like (LOC101858250), mRNA	Unregulated	-0.170624	-0.178312	-0.0565878	0.159881	NA	NA	NA	NA	1	1	1	1	0.410415	0.400476	0.60414	0.425575
EB246863.1	PREDICTED: Aplysia californica uncharacterized LOC101847229 (LOC101847229), transcript variant X1, mRNA	Unregulated	-0.346541	-0.178138	-0.107172	-0.168386	0.582508	NA	NA	NA	0.202315	1	1	1	0.224432	0.387461	0.526065	0.402576
EB240430.1	PREDICTED: Aplysia californica syntaxin-7-like (LOC101861711), mRNA	Maintenance	-0.375133	-0.17807	0.0434597	0.00412286	0.263102	NA	NA	NA	0.011896	1	1	1	0.129427	0.339894	1.22598	1.59052
CNSN01-F-093207-501	Not Annotated	Maintenance	-0.343887	-0.178032	0.0606009	0.0174168	0.438688	NA	NA	NA	0.1062	1	1	1	0.189384	0.366347	0.77041	0.9661
X52868.1	Aplysia californica actin, muscle (LOC100533357), mRNA	Unregulated	0.0038517	-0.177884	-0.0183185	-0.238117	NA	NA	NA	NA	1	1	1	1	0.575551	0.556267	0.577116	0.542175
CK323457.1	PREDICTED: Aplysia californica cpG-binding protein-like (LOC101859037), transcript variant X4, mRNA	Unregulated	0.0618762	-0.177875	0.309629	-0.0345981	NA	NA	NA	NA	1	1	1	1	0.541332	0.424904	0.322761	0.560006
GD205225.1	PREDICTED: Aplysia californica MOB kinase activator 1B-like (LOC101861190), transcript variant X1, mRNA	Unregulated	0.109984	-0.177867	0.120416	0.0564762	NA	NA	NA	NA	1	1	1	1	0.496144	0.419142	0.483422	0.55621
EB230152.1	PREDICTED: Aplysia californica methylthioribose-1-phosphate isomerase-like (LOC101864392), mRNA	Unregulated	-0.240401	-0.177801	-0.044598	-0.0718213	2.7187	NA	NA	NA	0.840331	1	1	1	0.246325	0.344296	1.14396	0.869855
EB333563.1	PREDICTED: Aplysia californica mucin-12-like (LOC101864222), transcript variant X1, mRNA	Unregulated	-0.131902	-0.177792	-0.0250768	-0.0853593	NA	NA	NA	NA	1	1	1	1	0.492806	0.297168	4.05516	1.11126
EB333695.1	PREDICTED: Aplysia californica uncharacterized LOC101847972 (LOC101847972), mRNA	Unregulated	-0.228786	-0.177601	-0.141723	0.0136569	1.42018	NA	NA	NA	0.714551	1	1	1	0.21891	0.312474	0.436501	3.09315
EB330539.1	PREDICTED: Aplysia californica protein misato homolog 1-like (LOC101863452), mRNA	Unregulated	-0.221298	-0.177431	0.0287267	-0.0152894	1.29144	NA	NA	NA	0.697431	1	1	1	0.210002	0.2967	3.96948	4.98171
EB292518.1	Transcribed locus	Unregulated	-0.176464	-0.177423	0.00719442	-0.0817266	NA	NA	NA	NA	1	1	1	1	0.296284	0.293952	5.70355	1.25866
EB330574.1	PREDICTED: Aplysia californica DNA replication complex GINS protein PSF1-like (LOC101847602), transcript variant	Unregulated	-0.128241	-0.177314	0.0257232	0.033319	NA	NA	NA	NA	1	1	1	1	0.483352	0.371384	0.885233	0.868031
GD203603.1	PREDICTED: Aplysia californica probable helicase with zinc finger domain-like (LOC101847088), mRNA	Unregulated	0.0151699	-0.177178	0.152062	0.238814	NA	NA	NA	NA	1	1	1	1	0.526659	0.459887	0.474756	0.424632
EB269502.1	Transcribed locus	Unregulated	-0.240536	-0.177058	-0.113739	0.126648	NA	NA	NA	NA	1	1	1	1	0.32789	0.399672	0.501803	0.4784
EB327425.1	PREDICTED: Aplysia californica uncharacterized LOC101858095 (LOC101858095), transcript variant X2, mRNA	Unregulated	-0.152489	-0.177043	-0.0111633	-0.211243	NA	NA	NA	NA	1	1	1	1	0.412799	0.35585	1.1832	0.297985
EB310681.1	PREDICTED: Aplysia californica leucine-rich repeat-containing protein C10orf11 homolog (LOC101845858), transcrip	Unregulated	-0.131943	-0.176999	-0.413098	0.0870044	NA	NA	NA	NA	1	1	1	1	0.485811	0.461513	0.336451	0.50723
EB256207.1	PREDICTED: Aplysia californica disabled homolog 2-like (LOC101864247), transcript variant X6, mRNA	Unregulated	-0.232247	-0.17689	-0.00241108	-0.0490356	NA	NA	NA	NA	0.977542	1	1	1	0.254845	0.345282	1.4774	1.12359
EB255132.1	PREDICTED: Aplysia californica protein unc-80 homolog (LOC101852143), mRNA	Unregulated	-0.171819	-0.176685	0.111205	0.0339291	NA	NA	NA	NA	1	1	1	1	0.380692	0.372014	0.536945	0.871108
EB335852.1	PREDICTED: Aplysia californica carbohydrate sulfotransferase 1-like (LOC101852545), mRNA	Unregulated	-0.0897372	-0.176655	-0.202269	-0.0453911	NA	NA	NA	NA	1	1	1	1	0.61189	0.375081	0.336012	0.796427
contig01197	uncharacterized LOC106011440, transcript variant X3	Unregulated	-0.208306	-0.176614	-0.252063	0.167472	NA	NA	NA	NA	1	1	1	1	0.417168	0.44102	0.38827	0.447993
EB333454.1	Transcribed locus	Unregulated	-0.179107	-0.176605	0.0194169	0.0295021	NA	NA	NA	NA	1	1	1	1	0.393586	0.39728	0.681528	0.674564
EB246063.1	PREDICTED: Aplysia californica probable ATP-dependent RNA helicase DDX41-like (LOC101864496), mRNA	Unregulated	-0.162785	-0.176532	0.101544	-0.00619819	NA	NA	NA	NA	1	1	1	1	0.437696	0.424171	0.503491	0.574468
EB255570.1	PREDICTED: Aplysia californica 5-hydroxytryptamine receptor-like (LOC101850821), misc_RNA	Maintenance	-0.365644	-0.176417	-0.0982424	-0.0195341	0.261075	NA	NA	NA	0.0129108	1	1	1	0.128224	0.338414	0.682588	1.67753
EB253830.1	PREDICTED: Aplysia californica GMP synthase [glutamine-hydrolyzing]-like (LOC101852881), mRNA	Unregulated	-0.0991128	-0.176379	-0.0119683	0.00235122	NA	NA	NA	NA	1	1	1	1	0.583268	0.37245	0.924444	0.943457
EB280501.1	uncharacterized LOC106013527	Unregulated	-0.20513	-0.176312	0.10897	-0.0516263	NA	NA	NA	NA	1	1	1	1	0.268031	0.326551	0.632217	1.48721
EB279254.1	uncharacterized LOC106013317	Unregulated	-0.105255	-0.176214	0.0615873	-0.11094	NA	NA	NA	NA	1	1	1	1	0.611002	0.347838	0.962197	0.577607
EB343964.1	PREDICTED: Aplysia californica multidrug resistance-associated protein 1-like (LOC101857136), mRNA	Unregulated	-0.200459	-0.176142	0.377694	0.339254	NA	NA	NA	NA	1	1	1	1	0.440239	0.45549	0.341458	0.360337
FF068729.1	PREDICTED: Aplysia californica polypyrimidine tract-binding protein 2-like (LOC101845459), transcript variant X1	Unregulated	0.0303068	-0.176109	0.11261	0.0214926	NA	NA	NA	NA	1	1	1	1	0.682503	0.396699	0.507369	0.691986
EB244284.1	Transcribed locus	Unregulated	-0.233292	-0.176084	-0.128433	0.0348818	NA	NA	NA	NA	1	1	1	1	0.400988	0.442447	0.478767	0.53465
GD216178.1	PREDICTED: Aplysia californica coiled-coil domain-containing protein 40-like (LOC101846631), mRNA	Maintenance	-0.261706	-0.175943	0.111737	0.0819943	0.238923	NA	NA	NA	0.0359391	1	1	1	0.113092	0.25774	0.817384	2.14485
EB232849.1	Transcribed locus	Unregulated	-0.0871945	-0.175936	-0.0614496	0.0311177	NA	NA	NA	NA	1	1	1	1	0.706353	0.354749	0.896845	1.16259
EB238911.1	PREDICTED: Aplysia californica uncharacterized LOC101856008 (LOC101856008), mRNA	Maintenance	-0.310294	-0.175935	0.132298	-0.0179864	0.602994	NA	NA	NA	0.263107	1	1	1	0.215279	0.370867	0.472152	0.954897
GD233685.1	PREDICTED: Aplysia californica peroxisomal acyl-coenzyme A oxidase 1-like (LOC101850154), transcript variant X3,	Unregulated	-0.132382	-0.175892	-0.00204493	0.078961	NA	NA	NA	NA	1	1	1	1	0.479947	0.336182	1.90056	0.895063
EB237546.1	Transcribed locus	Unregulated	-0.164777	-0.175826	0.0552714	-0.0371225	NA	NA	NA	NA	1	1	1	1	0.393479	0.372442	0.781167	0.870687
EB325555.1	Transcribed locus	Unregulated	-0.130892	-0.175808	-0.0584557	-0.0914756	NA	NA	NA	NA	1	1	1	1	0.490416	0.326496	1.34846	0.812856
FF065120.1	PREDICTED: Aplysia californica legumain-like (LOC101850219), mRNA	Unregulated	-0.103397	-0.175776	-0.0858678	-0.132229	NA	NA	NA	NA	1	1	1	1	0.552141	0.381511	0.608104	0.470651
EB324673.1	PREDICTED: Aplysia californica uncharacterized LOC101857239 (LOC101857239), transcript variant X1, mRNA	Unregulated	-0.162307	-0.175684	-0.0018145	0.0803957	NA	NA	NA	NA	1	1	1	1	0.395137	0.368151	1.01713	0.686141
GD223991.1	Transcribed locus	Unregulated	-0.0444575	-0.175651	-0.0884825	-0.170159	NA	NA	NA	NA	1	1	1	1	0.566552	0.547598	0.564144	0.548798
EB275371.1	PREDICTED: Aplysia californica ras-specific guanine nucleotide-releasing factor 2-like (LOC101851437), mRNA	Maintenance	-0.269185	-0.175634	0.00274363	0.0983657	2.86842	NA	NA	NA	0.830721	1	1	1	0.274459	0.385844	0.793138	0.559524
EB246801.1	PREDICTED: Aplysia californica transcription initiation factor TFIID subunit 10-like (LOC101854465), mRNA	Unregulated	-0.147221	-0.175633	0.0430621	-0.108135	NA	NA	NA	NA	1	1	1	1	0.456261	0.429467	0.548958	0.495133
EB289522.1	PREDICTED: Aplysia californica cytochrome P450 3A29-like (LOC101863653), mRNA	Unregulated	-0.155904	-0.175432	-0.196067	0.0529196	NA	NA	NA	NA	1	1	1	1	0.427253	0.397793	0.371232	0.640356
EB259432.1	PREDICTED: Aplysia californica UDP-GlcNAc:betaGal beta-1,3-N-acetylglucosaminyltransferase-like protein 1-like (	Unregulated	-0.234149	-0.175144	0.0760785	-0.0587402	NA	NA	NA	NA	1	1	1	1	0.294009	0.377193	0.665848	0.744499
EZ114494.1	PREDICTED: Aplysia californica glyceraldehyde-3-phosphate dehydrogenase-like (LOC101846659), mRNA	Unregulated	-0.128427	-0.175037	0.164677	0.209453	NA	NA	NA	NA	1	1	1	1	0.480569	0.448718	0.45654	0.425366
EB311845.1	PREDICTED: Aplysia californica golgin subfamily B member 1-like (LOC101851570), mRNA	Unregulated	0.00350562	-0.175015	-0.168582	-0.093916	NA	NA	NA	NA	1	1	1	1	0.539686	0.509091	0.512251	0.530229
EB228922.1	PREDICTED: Aplysia californica type I inositol 1,4,5-trisphosphate 5-phosphatase 12-like (LOC101854457), mRNA	Unregulated	-0.172972	-0.174882	-0.0342007	-0.0544996	NA	NA	NA	NA	1	1	1	1	0.355862	0.351886	1.22469	1.03038
EB259573.1	PREDICTED: Aplysia californica uncharacterized LOC101848029 (LOC101848029), mRNA	Unregulated	0.0574513	-0.174833	0.125411	-0.108837	NA	NA	NA	NA	1	1	1	1	0.712306	0.383573	0.487527	0.534272
GD216709.1	PREDICTED: Aplysia californica serine/threonine-protein kinase PAK 7-like (LOC101863428), transcript variant X2,	Unregulated	-0.238722	-0.1748	0.0455126	0.243753	NA	NA	NA	NA	1	1	1	1	0.342819	0.410535	0.599766	0.338677
EB315474.1	PREDICTED: Aplysia californica P17/29C-like protein DDB_G0287399-like (LOC101861445), mRNA	Unregulated	0.0125928	-0.174708	-0.073192	0.00927818	NA	NA	NA	NA	1	1	1	1	1.07331	0.366924	0.738638	1.07597
EB252896.1	Transcribed locus	Maintenance	-0.296556	-0.174674	-0.0220395	0.118082	0.34327	NA	NA	NA	0.0803758	1	1	1	0.153017	0.324128	2.50557	0.57547
GD215304.1	PREDICTED: Aplysia californica uncharacterized LOC101851366 (LOC101851366), transcript variant X3, mRNA	Unregulated	-0.182997	-0.174662	-0.113587	0.0476602	NA	NA	NA	NA	1	1	1	1	0.390628	0.40204	0.502741	0.635454
EB233864.1	PREDICTED: Aplysia californica poly [ADP-ribose] polymerase 14-like (LOC101848576), mRNA	Unregulated	-0.121741	-0.174657	-0.0668398	-0.130236	NA	NA	NA	NA	1	1	1	1	0.491519	0.394387	0.625197	0.473272
EB253452.1	Transcribed locus	Unregulated	-0.073165	-0.174578	-0.0863825	-0.0296283	NA	NA	NA	NA	1	1	1	1	0.69561	0.375719	0.632511	0.888022
EB235343.1	PREDICTED: Aplysia californica nucleolar protein 58-like (LOC101860580), mRNA	Unregulated	-0.198247	-0.174501	-0.00383802	-0.11419	NA	NA	NA	NA	1	1	1	1	0.299211	0.34658	1.60776	0.567735
EB238880.1	PREDICTED: Aplysia californica double C2-like domain-containing protein beta-like (LOC101847626), mRNA	Unregulated	-0.298047	-0.174491	0.00337548	-0.0986582	0.485342	NA	NA	NA	0.189774	1	1	1	0.189526	0.351385	1.45021	0.652924
EB283795.1	Transcribed locus	Unregulated	-0.172279	-0.174454	0.0729594	-0.0900411	NA	NA	NA	NA	1	1	1	1	0.401471	0.398533	0.596412	0.558797
EB237190.1	PREDICTED: Aplysia californica sodium- and chloride-dependent glycine transporter 2-like (LOC101856448), misc_RNA	Unregulated	-0.121615	-0.174242	-0.143271	0.100257	NA	NA	NA	NA	1	1	1	1	0.492502	0.393733	0.447275	0.543815
EB260844.1	PREDICTED: Aplysia californica transcription activator BRG1-like (LOC101849377), mRNA	Unregulated	-0.279297	-0.174029	0.0752329	-0.0695544	0.683228	NA	NA	NA	0.365928	1	1	1	0.212321	0.356555	0.802221	0.85532
FF064112.1	E3 ubiquitin-protein ligase TRAIP-like	Unregulated	-0.0550707	-0.174004	0.24997	0.139628	NA	NA	NA	NA	1	1	1	1	0.544815	0.521575	0.499685	0.530394
EB252668.1	PREDICTED: Aplysia californica cold shock domain-containing protein E1-like (LOC101863541),mRNA	Unregulated	-0.0783055	-0.173949	-0.0997952	-0.0629688	NA	NA	NA	NA	1	1	1	1	1.39089	0.302257	0.856905	2.02411
EB309443.1	PREDICTED: Aplysia californica 72 kDa inositol polyphosphate 5-phosphatase-like (LOC101851774), transcript varia	Unregulated	-0.122211	-0.173745	0.0398956	0.00570355	NA	NA	NA	NA	1	1	1	1	0.49334	0.390574	0.723466	0.782439
GD218336.1	Transcribed locus	Unregulated	-0.014546	-0.173695	-0.022136	-0.224009	NA	NA	NA	NA	1	1	1	1	0.692053	0.401249	0.679703	0.339839
EB260945.1	PREDICTED: Aplysia californica putative polypeptide N-acetylgalactosaminyltransferase 10-like (LOC101858782), pa	Unregulated	-0.01618	-0.173635	-0.11492	-0.128139	NA	NA	NA	NA	1	1	1	1	0.538815	0.444823	0.488748	0.478915
EB311831.1	peptidase M20 domain-containing protein 2-like, transcript variant X3	Maintenance	-0.279029	-0.173559	0.040588	0.0106793	0.307943	NA	NA	NA	0.0693669	1	1	1	0.139426	0.304038	3.40675	5.86435
EB249066.1	PREDICTED: Aplysia californica vinculin-like (LOC101864435), mRNA	Unregulated	-0.101479	-0.173363	-0.100356	0.0770206	NA	NA	NA	NA	1	1	1	1	0.499042	0.456879	0.49985	0.511024
EB252359.1	Transcribed locus	Unregulated	-0.153283	-0.173223	-0.0549831	-0.0941966	NA	NA	NA	NA	1	1	1	1	0.398608	0.342792	1.21866	0.73274
EB254517.1	Transcribed locus	Maintenance	-0.337351	-0.17315	-0.122937	-0.0516061	0.358041	NA	NA	NA	0.061153	1	1	1	0.16376	0.357241	0.514418	1.03785
EB331045.1	Transcribed locus	Unregulated	-0.206826	-0.17309	0.0326496	-0.0331259	NA	NA	NA	NA	1	1	1	1	0.3575	0.401443	0.671005	0.674308
EB254718.1	PREDICTED: Aplysia californica microtubule-associated protein futsch-like (LOC101854765), transcript variant X4,	Unregulated	0.0116836	-0.173064	0.176495	-0.0513575	NA	NA	NA	NA	1	1	1	1	0.619728	0.41513	0.411758	0.586327
EB266587.1	Transcribed locus	Unregulated	-0.0521451	-0.173058	-0.144872	-0.101222	NA	NA	NA	NA	1	1	1	1	0.791513	0.378972	0.439107	0.573539
EB279858.1	PREDICTED: Aplysia californica headcase protein homolog (LOC101863383), mRNA	Unregulated	-0.213185	-0.17298	-0.123078	-0.0550283	NA	NA	NA	NA	1	1	1	1	0.381381	0.42193	0.480492	0.562973
EB246843.1	PREDICTED: Aplysia californica decapping and exoribonuclease protein-like (LOC101856061), mRNA	Unregulated	-0.101477	-0.17289	-0.0268944	-0.0966034	NA	NA	NA	NA	1	1	1	1	0.52665	0.405217	0.657511	0.53613
EB249328.1	Transcribed locus	Unregulated	-0.0935364	-0.172884	0.0972644	0.0703615	NA	NA	NA	NA	1	1	1	1	0.52296	0.418083	0.516703	0.554545
CNSN01-F-075863-501	Not Annotated	Unregulated	-0.116348	-0.172866	0.101744	0.0352257	NA	NA	NA	NA	1	1	1	1	0.500551	0.40104	0.530869	0.675543
EB338567.1	Transcribed locus	Unregulated	-0.171471	-0.172837	0.114259	-0.0478375	NA	NA	NA	NA	1	1	1	1	0.330358	0.32692	0.607465	1.84874
EB233422.1	PREDICTED: Aplysia californica CREB-regulated transcription coactivator 1-like (LOC101849979), transcript varian	Unregulated	-0.222315	-0.172825	-0.0371168	0.0872399	NA	NA	NA	NA	0.954317	1	1	1	0.240783	0.334691	1.82306	0.860984
EB246606.1	PREDICTED: Aplysia californica protein MEF2BNB homolog (LOC101846405), transcript variant X1, mRNA	Unregulated	-0.129825	-0.172783	0.130467	0.0723568	NA	NA	NA	NA	1	1	1	1	0.481674	0.370694	0.47927	0.748321
EB229258.1	PREDICTED: Aplysia californica serine/arginine repetitive matrix protein 2-like (LOC101848834), mRNA	Unregulated	-0.0877796	-0.172712	0.108359	0.0516649	NA	NA	NA	NA	1	1	1	1	0.606283	0.386106	0.536291	0.739098
EB312767.1	Transcribed locus	Maintenance	-0.508179	-0.172568	-0.00218887	-0.0852894	0.137902	NA	NA	NA	5.26104e-05	1	1	1	0.0657343	0.349458	1.67064	0.788498
EB287616.1	PREDICTED: Aplysia californica collagen alpha-6(VI) chain-like (LOC101853123), transcript variant X2, mRNA	Unregulated	-0.165007	-0.17254	0.0145461	0.0396862	NA	NA	NA	NA	1	1	1	1	0.357671	0.337599	2.16011	1.71002
EB357328.1	Transcribed locus	Unregulated	-0.194543	-0.172536	-0.16769	0.275227	NA	NA	NA	NA	1	1	1	1	0.370498	0.400847	0.408663	0.288112
EB258805.1	PREDICTED: Aplysia californica uncharacterized LOC101851293 (LOC101851293), mRNA	Unregulated	-0.119123	-0.172083	0.0655958	-0.0532469	NA	NA	NA	NA	1	1	1	1	0.527014	0.364725	0.846218	0.952772
EB259677.1	PREDICTED: Aplysia californica uncharacterized LOC101861956 (LOC101861956), mRNA	Unregulated	-0.247036	-0.172065	0.0707587	-0.0805585	1.02597	NA	NA	NA	0.586909	1	1	1	0.218744	0.343335	1.01526	0.893013
EB329828.1	PREDICTED: Aplysia californica serine/arginine repetitive matrix protein 1-like (LOC101857725), transcript varia	Unregulated	-0.182672	-0.172061	-0.188749	0.02654	NA	NA	NA	NA	1	1	1	1	0.399992	0.413206	0.39394	0.624988
EB258794.1	PREDICTED: Aplysia californica ethanolamine-phosphate phospho-lyase-like (LOC101862876), mRNA	Unregulated	-0.14096	-0.171817	0.0497849	0.0351273	NA	NA	NA	NA	1	1	1	1	0.435274	0.301894	3.25639	4.90593
EB327517.1	Transcribed locus	Unregulated	0.00413304	-0.171813	-0.0151363	-0.0566355	NA	NA	NA	NA	1	1	1	1	1.05	0.37464	1.01524	0.826746
EB304751.1	PREDICTED: Aplysia californica anoctamin-8-like (LOC101846809), mRNA	Unregulated	-0.180154	-0.171658	-0.155602	-0.0772694	NA	NA	NA	NA	1	1	1	1	0.351495	0.368804	0.406331	0.744248
EB275524.1	PREDICTED: Aplysia californica hexokinase-2-like (LOC101857569), mRNA	Unregulated	-0.166254	-0.171594	-0.0316972	0.0734371	NA	NA	NA	NA	1	1	1	1	0.398659	0.389438	0.783644	0.651373
EB323401.1	Transcribed locus	Maintenance	-0.436701	-0.171521	-0.0381083	-0.0185381	0.158854	NA	NA	NA	0.000333971	1	1	1	0.0788616	0.340339	1.71379	2.13663
EB243889.1	PREDICTED: Aplysia californica uncharacterized LOC101845676 (LOC101845676), mRNA	Unregulated	-0.193573	-0.171312	0.0888793	0.0470632	NA	NA	NA	NA	1	1	1	1	0.286208	0.33699	0.846332	1.66133
EB257668.1	PREDICTED: Aplysia californica sorting nexin-29-like (LOC101851443), mRNA	Unregulated	-0.0806238	-0.171229	0.0634662	-0.0363964	NA	NA	NA	NA	1	1	1	1	0.879013	0.347242	1.09638	1.56071
EB227751.1	PREDICTED: Aplysia californica ubiquinone biosynthesis protein COQ9, mitochondrial-like (LOC101863312), mRNA	Unregulated	-0.14424	-0.171118	-0.0401126	-0.0990086	NA	NA	NA	NA	1	1	1	1	0.43846	0.375876	0.914685	0.599412
EB334690.1	Transcribed locus	Maintenance	-0.217855	-0.171108	0.039011	-0.055831	NA	NA	NA	NA	1	1	1	1	0.244011	0.336762	1.87299	1.46544
EB262612.1	PREDICTED: Aplysia californica THUMP domain-containing protein 2-like (LOC101860696), mRNA	Unregulated	-0.26145	-0.170981	-0.0510668	-0.018665	3.57476	NA	NA	NA	0.86759	1	1	1	0.271507	0.387981	0.745154	0.847232
EB300597.1	Transcribed locus	Unregulated	-0.215189	-0.170946	-0.116181	0.110117	NA	NA	NA	NA	1	1	1	1	0.302859	0.375736	0.528091	0.552691
EB319827.1	Transcribed locus	Unregulated	-0.221083	-0.170946	0.130266	-0.000588519	NA	NA	NA	NA	1	1	1	1	0.307417	0.383585	0.477084	0.926777
EB236688.1	PREDICTED: Aplysia californica mediator of RNA polymerase II transcription subunit 8-like (LOC101863758), mRNA	Unregulated	-0.116606	-0.170846	0.0783527	-0.0429464	NA	NA	NA	NA	1	1	1	1	0.539314	0.366376	0.758947	1.05399
EB247878.1	PREDICTED: Aplysia californica uncharacterized LOC101848158 (LOC101848158), transcript variant X3, mRNA	Unregulated	-0.137503	-0.170843	-0.0177477	-0.0966046	NA	NA	NA	NA	1	1	1	1	0.459411	0.408007	0.665993	0.536197
EB233333.1	PREDICTED: Aplysia californica spermatogenesis-associated protein 20-like (LOC101859464), transcript variant X2,	Unregulated	-0.131729	-0.170834	0.0146368	-0.102226	NA	NA	NA	NA	1	1	1	1	0.479271	0.360693	1.38055	0.626694
EB295239.1	Transcribed locus	Unregulated	0.0610584	-0.170799	0.0515005	-0.175671	NA	NA	NA	NA	1	1	1	1	0.585718	0.572017	0.588342	0.571114
GD234761.1	PREDICTED: Aplysia californica fibrillin-2-like (LOC101863002), mRNA	Unregulated	0.0330638	-0.170715	0.0251496	0.128737	NA	NA	NA	NA	1	1	1	1	0.529816	0.452353	0.530837	0.480777
EB222472.1	Transcribed locus	Unregulated	-0.137941	-0.170638	0.102328	-0.081521	NA	NA	NA	NA	1	1	1	1	0.463291	0.428215	0.503736	0.527552
EB230745.1	Transcribed locus	Unregulated	-0.184054	-0.170636	0.0399051	0.154709	NA	NA	NA	NA	1	1	1	1	0.379335	0.399632	0.694065	0.426121
CNSN01-F-094852-501	Not Annotated	Unregulated	-0.0369782	-0.170614	-0.165649	0.0394149	NA	NA	NA	NA	1	1	1	1	0.567004	0.42876	0.434423	0.564839
EB329672.1	PREDICTED: Aplysia californica multiple epidermal growth factor-like domains protein 6-like(LOC101848617),part	Maintenance	-0.578633	-0.170552	-0.0451335	0.00752841	0.221811	NA	NA	NA	0.000459129	1	1	1	0.110932	0.401723	0.670406	0.726111
contig02327	uncharacterized LOC101860397, transcript variant X1	Unregulated	-0.204618	-0.17038	-0.0584363	-0.0342831	NA	NA	NA	NA	1	1	1	1	0.300324	0.364711	0.946028	1.17921
EB307926.1	Transcribed locus	Unregulated	-0.179306	-0.170142	0.0144886	-0.0879564	NA	NA	NA	NA	1	1	1	1	0.31212	0.335987	2.69127	0.894963
EB204909.1	Transcribed locus	Unregulated	-0.0153386	-0.170118	-0.00677093	0.0337013	NA	NA	NA	NA	1	1	1	1	0.827875	0.391808	0.826649	0.78653
EB255934.1	PREDICTED: Aplysia californica uncharacterized LOC101845836 (LOC101845836), transcript variant X1, mRNA	Unregulated	-0.185571	-0.170107	0.109742	-0.106437	NA	NA	NA	NA	1	1	1	1	0.335877	0.367637	0.570872	0.589055
GD229169.1	PREDICTED: Aplysia californica sodium- and chloride-dependent glycine transporter 2-like (LOC101856448), misc_RNA	Unregulated	-0.227455	-0.170005	-0.169554	0.0354053	NA	NA	NA	NA	1	1	1	1	0.335673	0.406426	0.407693	0.667602
EZ114488.1	PREDICTED: Aplysia californica 40S ribosomal protein S2-like (LOC101853885), mRNA	Unregulated	-0.0632823	-0.169991	-0.104318	-0.128698	NA	NA	NA	NA	1	1	1	1	0.777133	0.379793	0.570937	0.483915
GD218979.1	plexin domain-containing protein 1-like, transcript variant X3	Unregulated	-0.227141	-0.169958	0.419874	0.344988	NA	NA	NA	NA	1	1	1	1	0.569089	0.580887	0.519122	0.539669
EB245355.1	PREDICTED: Aplysia californica DNA damage-binding protein 1-like (LOC101845489), transcriptvariant X2, mRNA	Unregulated	-0.181525	-0.169899	-0.0342364	-0.0402619	NA	NA	NA	NA	1	1	1	1	0.267518	0.301727	5.99207	5.19002
EB346219.1	Transcribed locus	Unregulated	0.0121348	-0.169875	0.0706185	-0.119362	NA	NA	NA	NA	1	1	1	1	0.56079	0.435712	0.528108	0.483958
EB229314.1	PREDICTED: Aplysia californica SWI/SNF-related matrix-associated actin-dependent regulator of chromatin subfamil	Unregulated	-0.123215	-0.16985	-0.0145031	-0.00774137	NA	NA	NA	NA	1	1	1	1	0.581495	0.301395	9.36484	10.4698
EB339902.1	PREDICTED: Aplysia californica uncharacterized LOC101863945 (LOC101863945), mRNA	Unregulated	-0.054972	-0.169838	-0.350213	-0.0384552	NA	NA	NA	NA	1	1	1	1	0.573153	0.421957	0.272366	0.589314
EB239787.1	PREDICTED: Aplysia californica leukocyte receptor cluster member 8 homolog (LOC101861373), mRNA	Unregulated	-0.176494	-0.169835	-0.029749	-0.0329848	NA	NA	NA	NA	1	1	1	1	0.266235	0.287761	11.5341	10.7119
EB279076.1	Transcribed locus	Unregulated	-0.149707	-0.169706	-0.233122	0.0892765	NA	NA	NA	NA	1	1	1	1	0.430808	0.392548	0.305998	0.59658
EB245296.1	Transcribed locus	Maintenance	-0.274469	-0.169659	0.136454	0.0825832	0.773982	NA	NA	NA	0.429428	1	1	1	0.218965	0.367557	0.460921	0.741713
EB230318.1	Transcribed locus	Unregulated	-0.261834	-0.169655	0.102006	-0.0401077	1.69097	NA	NA	NA	0.725073	1	1	1	0.252125	0.379816	0.582019	0.910288
EB341972.1	Transcribed locus	Maintenance	-0.425954	-0.169616	0.0789094	0.00439753	0.379884	NA	NA	NA	0.0328752	1	1	1	0.180305	0.402733	0.592165	0.730895
EB338229.1	ubiquitin-conjugating enzyme E2 Z-like, transcript variant X2	Unregulated	-0.166013	-0.169551	0.216227	0.053283	NA	NA	NA	NA	1	1	1	1	0.409972	0.404761	0.345145	0.647805
EB257234.1	PREDICTED: Aplysia californica uncharacterized LOC101851495 (LOC101851495), transcript variant X3, mRNA	Unregulated	-0.0871224	-0.169488	0.117265	-0.0628265	NA	NA	NA	NA	1	1	1	1	0.62397	0.387522	0.514477	0.726471
EB309548.1	PREDICTED: Aplysia californica CBL-interacting protein kinase 16-like (LOC101856505), transcript variant X1, mRN	Unregulated	0.143442	-0.169362	-0.150513	-0.00876277	NA	NA	NA	NA	1	1	1	1	0.581725	0.57804	0.582859	0.59348
EB337975.1	PREDICTED: Aplysia californica kelch-like protein 18-like (LOC101855067), mRNA	Unregulated	-0.138493	-0.169305	-0.0603893	0.0332743	NA	NA	NA	NA	1	1	1	1	0.453263	0.355893	1.0814	1.48677
EB232960.1	Transcribed locus	Unregulated	-0.0360187	-0.169268	-0.142812	0.158619	NA	NA	NA	NA	1	1	1	1	1.21173	0.36528	0.439116	0.391826
EB324969.1	PREDICTED: Aplysia californica putative protein TPRXL-like (LOC101857178), mRNA	Unregulated	-0.191259	-0.168877	-0.0173509	-0.0783144	NA	NA	NA	NA	1	1	1	1	0.252153	0.311984	6.67321	1.4978
EB292438.1	PREDICTED: Aplysia californica uncharacterized LOC101855985 (LOC101855985), mRNA	Unregulated	-0.0414577	-0.16877	0.0364298	-0.0374349	NA	NA	NA	NA	1	1	1	1	10.0263	0.285304	11.7065	11.6168
FF077088.1	PREDICTED: Aplysia californica uncharacterized LOC101858907 (LOC101858907), mRNA	Unregulated	0.0573175	-0.16868	-0.258717	0.146984	NA	NA	NA	NA	1	1	1	1	0.547819	0.43234	0.355552	0.454529
EB234605.1	urea-proton symporter DUR3-like	Unregulated	-0.0756785	-0.168641	0.0381052	-0.00115681	NA	NA	NA	NA	1	1	1	1	0.948658	0.352982	1.53606	1.99169
EB232732.1	uncharacterized LOC101847656	Unregulated	-0.248145	-0.168616	-0.327003	0.233377	NA	NA	NA	NA	1	1	1	1	0.426716	0.469751	0.38722	0.435072
FF080096.1	Aplysia californica alpha tubulin 2 (LOC100533261), mRNA	Unregulated	0.0815382	-0.168581	-0.104989	0.190848	NA	NA	NA	NA	1	1	1	1	0.587676	0.576423	0.587355	0.572284
EB250038.1	Transcribed locus	Unregulated	-0.187182	-0.168577	0.0201956	-0.0617993	NA	NA	NA	NA	1	1	1	1	0.387573	0.412307	0.656893	0.601902
EB308654.1	Transcribed locus	Maintenance	-0.275246	-0.168538	-0.0140746	-0.0497959	0.801772	NA	NA	NA	0.443649	1	1	1	0.222012	0.372298	1.21004	0.984164
EB244824.1	Transcribed locus	Maintenance	-0.276023	-0.168524	0.0957913	-0.0668499	0.584842	NA	NA	NA	0.301256	1	1	1	0.198837	0.358844	0.695879	0.99386
CK323054.1	PREDICTED: Aplysia californica glutamine synthetase-like (LOC101861393), mRNA	Unregulated	-0.0566703	-0.168467	-0.229617	-0.21869	NA	NA	NA	NA	1	1	1	1	0.554028	0.535113	0.520206	0.521824
FF064718.1	PREDICTED: Aplysia californica sulfotransferase family cytosolic 1B member 1-like (LOC101863444), transcript var	Unregulated	-0.239701	-0.168433	-0.0795831	0.0702299	NA	NA	NA	NA	1	1	1	1	0.283695	0.387123	0.662663	0.709013
EB259213.1	PREDICTED: Aplysia californica glycogen debranching enzyme-like (LOC101864242), transcript variant X2, mRNA	Maintenance	-0.368044	-0.1683	-0.0234668	0.0836664	0.327982	NA	NA	NA	0.0327768	1	1	1	0.155659	0.375395	1.10962	0.706798
EB333565.1	Transcribed locus	Unregulated	-0.173981	-0.168224	0.00766956	0.129805	NA	NA	NA	NA	1	1	1	1	0.367956	0.379949	1.06849	0.481696
EB233489.1	PREDICTED: Aplysia californica uncharacterized LOC101854553 (LOC101854553), mRNA	Unregulated	-0.0601697	-0.168213	-0.0408822	-0.0307243	NA	NA	NA	NA	1	1	1	1	0.565801	0.42427	0.583442	0.593829
EB273953.1	PREDICTED: Aplysia californica ankyrin-3-like (LOC101862828), mRNA	Unregulated	0.0579823	-0.168146	0.118555	-0.153202	NA	NA	NA	NA	1	1	1	1	0.666659	0.401826	0.500025	0.427716
7.UF_CU.10519.C1	Not Annotated	Unregulated	-0.190879	-0.168089	0.176033	-0.042796	NA	NA	NA	NA	1	1	1	1	0.35902	0.395979	0.383111	0.754199
FF073526.1	PREDICTED: Aplysia californica prolyl 4-hydroxylase subunit alpha-1-like (LOC101848359), mRNA	Unregulated	-0.0240792	-0.168077	-0.000342929	-0.0314733	NA	NA	NA	NA	1	1	1	1	1.90117	0.352391	2.06967	1.7587
EB254556.1	PREDICTED: Aplysia californica WW domain-binding protein 4-like (LOC101858010), mRNA	Maintenance	-0.341997	-0.168062	0.0392444	-0.094958	0.491295	NA	NA	NA	0.143749	1	1	1	0.203187	0.391608	0.803145	0.588391
EB346209.1	PREDICTED: Aplysia californica uncharacterized LOC101863181 (LOC101863181), mRNA	Unregulated	-0.0835963	-0.167829	-0.0300756	0.00676178	NA	NA	NA	NA	1	1	1	1	1.01682	0.337408	2.63861	3.38262
FF065735.1	Aplysia californica alpha tubulin 1 (LOC100533260), mRNA	Unregulated	-0.02243	-0.167823	-0.0732018	0.0838063	NA	NA	NA	NA	1	1	1	1	0.528378	0.49098	0.521507	0.518485
EB250731.1	PREDICTED: Aplysia californica elongation factor 2-like (LOC101849409), mRNA	Unregulated	0.141048	-0.167778	-0.368797	0.119548	NA	NA	NA	NA	1	1	1	1	0.53257	0.526399	0.461391	0.53763
FF072849.1	Transcribed locus	Unregulated	0.164607	-0.167496	0.121172	0.12211	NA	NA	NA	NA	1	1	1	1	0.484057	0.483114	0.502524	0.501514
EB239806.1	high-affinity choline transporter 1-like	Maintenance	-0.337019	-0.167403	-0.0375024	0.00335888	0.141941	NA	NA	NA	0.000803709	1	1	1	0.0715226	0.300458	7.65073	16.5258
EB237079.1	PREDICTED: Aplysia californica protein HIRA-like (LOC101849804), transcript variant X2, mRNA	Unregulated	-0.18575	-0.16728	0.00305824	-0.0266431	NA	NA	NA	NA	1	1	1	1	0.394183	0.417674	0.641999	0.633581
FF064785.1	uncharacterized protein F13E9.13, mitochondrial-like	Unregulated	-0.0244095	-0.167193	-0.275271	0.11478	NA	NA	NA	NA	1	1	1	1	0.527105	0.461704	0.398721	0.492278
EB292558.1	PREDICTED: Aplysia californica uncharacterized LOC101846325 (LOC101846325), mRNA	Unregulated	-0.18021	-0.167043	0.0531905	0.00424163	NA	NA	NA	NA	1	1	1	1	0.398381	0.415968	0.607617	0.658205
EB249998.1	PREDICTED: Aplysia californica calpain-5-like (LOC101845430), partial mRNA	Unregulated	-0.184014	-0.16703	0.0246785	0.038252	NA	NA	NA	NA	1	1	1	1	0.335341	0.371918	1.25223	1.15508
EB300498.1	PREDICTED: Aplysia californica uncharacterized LOC101855698 (LOC101855698), mRNA	Unregulated	0.105696	-0.167029	-0.0173238	0.0183568	NA	NA	NA	NA	1	1	1	1	0.556252	0.390951	0.900124	0.906951
EB230493.1	Transcribed locus	Maintenance	-0.259204	-0.166927	0.0122339	0.00619726	0.562295	NA	NA	NA	0.311794	1	1	1	0.188508	0.345576	2.69121	2.82823
GD198982.1	PREDICTED: Aplysia californica hydramacin-1-like (LOC101846342), mRNA	Unregulated	-0.0875118	-0.166674	-0.33032	-0.0022417	NA	NA	NA	NA	1	1	1	1	0.506617	0.465417	0.375068	0.527389
EB331133.1	Transcribed locus	Unregulated	-0.0704197	-0.166631	0.0185896	0.00373146	NA	NA	NA	NA	1	1	1	1	0.584869	0.41543	0.655441	0.665819
EB240190.1	Transcribed locus	Maintenance	-0.287682	-0.166624	0.0315569	0.000238376	0.576776	NA	NA	NA	0.276759	1	1	1	0.202542	0.372034	1.21984	1.3941
BF707641.1	PREDICTED: Aplysia californica L-aminoadipate-semialdehyde dehydrogenase-like (LOC101855947), mRNA	Unregulated	-0.156027	-0.166573	-0.133911	0.0985847	NA	NA	NA	NA	1	1	1	1	0.456531	0.448582	0.474193	0.500406
EB274316.1	Transcribed locus	Unregulated	-0.0660427	-0.166374	-0.195344	0.0464467	NA	NA	NA	NA	1	1	1	1	0.848855	0.377636	0.32194	1.00494
MCCN20-F-099449-501	myb-like protein I	Unregulated	0.0912212	-0.166295	-0.0806914	0.115247	NA	NA	NA	NA	1	1	1	1	0.51891	0.431085	0.530022	0.489768
EB330916.1	PREDICTED: Aplysia californica uncharacterized LOC101845392 (LOC101845392), transcript variant X2, mRNA	Unregulated	-0.207402	-0.166273	0.12344	0.0763417	NA	NA	NA	NA	1	1	1	1	0.364821	0.416172	0.483338	0.572105
EB318319.1	Transcribed locus	Unregulated	-0.0759407	-0.1662	-0.0409863	-0.00940398	NA	NA	NA	NA	1	1	1	1	0.894072	0.364331	1.34212	1.71511
GD205140.1	PREDICTED: Aplysia californica collagen alpha-1(I) chain-like (LOC101847565), mRNA	Unregulated	-0.0267707	-0.166051	-0.0470216	-0.188963	NA	NA	NA	NA	1	1	1	1	0.588571	0.574093	0.589702	0.569801
EB274681.1	PREDICTED: Aplysia californica uncharacterized LOC101849233 (LOC101849233), mRNA	Unregulated	-0.325765	-0.16604	-0.10661	-0.0278719	1.45008	NA	NA	NA	0.611698	1	1	1	0.293133	0.42912	0.501326	0.586481
EB330809.1	Transcribed locus	Unregulated	0.0341177	-0.166021	0.00984211	-0.2284	NA	NA	NA	NA	1	1	1	1	0.52404	0.465905	0.526817	0.430047
EB276998.1	PREDICTED: Aplysia californica beclin-1-like (LOC101848114), transcript variant X1, mRNA	Unregulated	-0.12916	-0.165958	-0.00969434	0.0564665	NA	NA	NA	NA	1	1	1	1	0.511217	0.333205	4.62786	2.07931
EB331419.1	PREDICTED: Aplysia californica uncharacterized LOC101854426 (LOC101854426), mRNA	Unregulated	0.0457167	-0.165921	0.147657	-0.269194	NA	NA	NA	NA	1	1	1	1	0.592824	0.579735	0.584388	0.557885
EB196504.1	PREDICTED: Aplysia californica nascent polypeptide-associated complex subunit alpha-like (LOC101848543), mRNA	Unregulated	-0.0199717	-0.165906	0.0250272	-0.0503044	NA	NA	NA	NA	1	1	1	1	0.714543	0.409337	0.701992	0.660421
EB200860.1	Transcribed locus	Unregulated	0.00901764	-0.165866	0.159992	-0.0406214	NA	NA	NA	NA	1	1	1	1	0.525603	0.475278	0.478954	0.522027
contig03277	Not Annotated	Unregulated	-0.119238	-0.165709	-0.0207105	0.116119	NA	NA	NA	NA	1	1	1	1	0.512813	0.391189	0.92896	0.523129
M98854.1	neuropeptide Y	Unregulated	0.0456713	-0.16554	0.00863413	0.069229	NA	NA	NA	NA	1	1	1	1	0.596352	0.423644	0.619935	0.564321
EB239593.1	Transcribed locus	Unregulated	-0.182884	-0.165317	-0.0145353	-0.110145	NA	NA	NA	NA	1	1	1	1	0.309303	0.354236	2.34676	0.62823
EB239357.1	influenza virus NS1A-binding protein homolog A-like	Unregulated	-0.134574	-0.165237	0.0374646	-0.021447	NA	NA	NA	NA	1	1	1	1	0.464979	0.399316	0.782715	0.830676
FF070889.1	Aplysia californica alpha tubulin 2 (LOC100533261), mRNA	Unregulated	0.191103	-0.165194	-0.148971	0.197387	NA	NA	NA	NA	1	1	1	1	0.588827	0.593773	0.597991	0.588319
EB250884.1	PREDICTED: Aplysia californica uncharacterized LOC101857199 (LOC101857199), misc_RNA	Unregulated	-0.0226414	-0.165193	-0.143494	-0.0481809	NA	NA	NA	NA	1	1	1	1	1.5112	0.369568	0.435271	1.1956
EB259572.1	PREDICTED: Aplysia californica serine/arginine repetitive matrix protein 5-like (LOC101847317), mRNA	Unregulated	0.00560491	-0.16515	0.132774	-0.0333176	NA	NA	NA	NA	1	1	1	1	2.06796	0.361053	0.478517	1.69474
GD232765.1	PREDICTED: Aplysia californica neurabin-1-like (LOC101849292), mRNA	Unregulated	0.00409424	-0.165123	0.0972452	0.104427	NA	NA	NA	NA	1	1	1	1	0.683118	0.415432	0.535153	0.52154
GD236500.1	PREDICTED: Aplysia californica aldehyde dehydrogenase, mitochondrial-like (LOC101854737), mRNA	Unregulated	-0.0100335	-0.165108	-0.0990729	-0.228113	NA	NA	NA	NA	1	1	1	1	0.526508	0.468457	0.502401	0.433273
EB231996.1	Transcribed locus	Maintenance	-0.409901	-0.165083	0.0838631	-0.0510596	0.26918	NA	NA	NA	0.00873056	1	1	1	0.132467	0.383402	0.697433	0.926585
EB324867.1	Transcribed locus	Unregulated	-0.231297	-0.165068	0.00340146	-0.110356	NA	NA	NA	NA	1	1	1	1	0.278115	0.38553	1.09984	0.556393
EB213047.1	uncharacterized LOC106011492	Maintenance	-0.249134	-0.165049	0.022697	0.01623	1.09967	NA	NA	NA	0.608748	1	1	1	0.223693	0.366195	1.62402	1.719
EB283757.1	Transcribed locus	Unregulated	-0.0255945	-0.16499	0.062109	0.116816	NA	NA	NA	NA	1	1	1	1	0.569668	0.435663	0.542829	0.487072
EB252504.1	PREDICTED: Aplysia californica gelsolin-like protein 2-like (LOC101863273), transcript variant X1, mRNA	Unregulated	-0.10936	-0.164987	-0.135855	0.132884	NA	NA	NA	NA	1	1	1	1	0.529545	0.403003	0.461773	0.468635
7.UF_CU.1101.C2	golgin subfamily B member 1-like	Unregulated	-0.0248299	-0.164971	0.102715	-0.0932206	NA	NA	NA	NA	1	1	1	1	0.524777	0.480231	0.506532	0.509322
AY823630.2	Aplysia californica pannexin 7 (LOC100533404), mRNA	Unregulated	0.106878	-0.164966	-0.534918	0.0450384	NA	NA	NA	NA	1	1	1	1	0.494502	0.447789	0.226275	0.534559
EB234047.1	Transcribed locus	Unregulated	-0.251404	-0.164963	-0.0102684	-0.0113088	0.891935	NA	NA	NA	0.52644	1	1	1	0.215021	0.362716	1.92333	1.95104
EB229514.1	PREDICTED: Aplysia californica dnaJ homolog subfamily B member 13-like (LOC101852247), mRNA	Maintenance	-0.38519	-0.164937	0.103057	0.0501401	0.210341	NA	NA	NA	0.00343673	1	1	1	0.10443	0.358749	0.674772	1.45782
GD197561.1	Transcribed locus	Unregulated	-0.229841	-0.164904	0.118318	0.0673928	NA	NA	NA	NA	1	1	1	1	0.402512	0.450356	0.486077	0.520406
EB306946.1	Transcribed locus	Unregulated	-0.180706	-0.164876	-0.485542	-0.0397306	NA	NA	NA	NA	1	1	1	1	0.481035	0.487964	0.344165	0.525109
EB359064.1	PREDICTED: Aplysia californica DNA repair protein RAD50-like (LOC101847050), transcript variant X3, mRNA	Unregulated	-0.177418	-0.164833	0.305066	-0.02375	NA	NA	NA	NA	1	1	1	1	0.404372	0.420899	0.285798	0.636169
GD199149.1	PREDICTED: Aplysia californica uncharacterized LOC101860796 (LOC101860796), misc_RNA	Unregulated	0.040702	-0.164764	0.105123	0.027179	NA	NA	NA	NA	1	1	1	1	0.534673	0.449482	0.495666	0.538903
EB251825.1	PREDICTED: Aplysia californica protein DPCD-like (LOC101853657), transcript variant X2, mRNA	Unregulated	-0.241531	-0.164752	0.0862575	0.0304189	1.99931	NA	NA	NA	0.783404	1	1	1	0.239648	0.371275	0.75948	1.40125
EB267092.1	Transcribed locus	Unregulated	-0.0287454	-0.164734	0.0714827	-0.0223836	NA	NA	NA	NA	1	1	1	1	2.06282	0.356855	1.08683	2.18893
EB234801.1	PREDICTED: Aplysia californica ankyrin repeat and SOCS box protein 11-like (LOC101847334), mRNA	Unregulated	-0.196971	-0.164716	-0.0390721	0.08171	NA	NA	NA	NA	1	1	1	1	0.240183	0.326044	4.22424	1.37277
7.UF_CU.9942.C1	Not Annotated	Unregulated	-0.189012	-0.164709	0.0603076	0.0202244	NA	NA	NA	NA	1	1	1	1	0.325543	0.377213	0.939241	1.30784
EB243055.1	Transcribed locus	Unregulated	-0.0671445	-0.164696	-0.091161	0.099814	NA	NA	NA	NA	1	1	1	1	0.743403	0.392157	0.622159	0.58703
EB334543.1	PREDICTED: Aplysia californica uncharacterized LOC101846709 (LOC101846709), misc_RNA	Unregulated	-0.00268127	-0.164275	0.0785364	-0.0860578	NA	NA	NA	NA	1	1	1	1	1.55373	0.373715	0.81894	0.757261
EB255301.1	PREDICTED: Aplysia californica beclin 1-associated autophagy-related key regulator-like (LOC101847342), mRNA	Unregulated	-0.148319	-0.164203	-0.0714765	0.0058596	NA	NA	NA	NA	1	1	1	1	0.404114	0.344617	1.33415	3.90633
EB255502.1	PREDICTED: Aplysia californica HMG box-containing protein 4-like (LOC101858014), transcriptvariant X2, mRNA	Unregulated	-0.0964597	-0.164176	-0.0294676	-0.0408835	NA	NA	NA	NA	1	1	1	1	0.973918	0.327256	5.44802	4.21711
EB317711.1	Transcribed locus	Unregulated	0.103272	-0.164156	-0.229578	-0.0375371	NA	NA	NA	NA	1	1	1	1	0.500377	0.439437	0.383244	0.555038
EB247506.1	PREDICTED: Aplysia californica katanin p60 ATPase-containing subunit A1-like (LOC101857934), mRNA	Unregulated	-0.130705	-0.16414	0.0647792	-0.0750508	NA	NA	NA	NA	1	1	1	1	0.482247	0.379604	0.886495	0.806115
EB247793.1	Transcribed locus	Unregulated	-0.178725	-0.16408	1.30516e-05	0.123598	NA	NA	NA	NA	1	1	1	1	0.342053	0.37606	1.45062	0.514265
EB339729.1	Transcribed locus	Unregulated	-0.120545	-0.164076	-0.00777839	-0.0037779	NA	NA	NA	NA	1	1	1	1	0.485305	0.426702	0.613603	0.617101
EB291066.1	PREDICTED: Aplysia californica zinc finger protein 91-like (LOC101864382), transcript variant X4, mRNA	Unregulated	-0.0338185	-0.163867	-0.419473	-0.0170427	NA	NA	NA	NA	1	1	1	1	0.642042	0.419815	0.20639	0.656749
EB251444.1	prenylated Rab acceptor protein 1-like	Unregulated	-0.215157	-0.163847	-0.141602	-0.133277	NA	NA	NA	NA	1	1	1	1	0.261156	0.365695	0.440385	0.476071
EB251173.1	uncharacterized LOC106011809	Unregulated	-0.382934	-0.163714	-0.027153	-0.0835158	0.578183	NA	NA	NA	0.161306	1	1	1	0.233941	0.423036	0.626406	0.549667
EB288053.1	PREDICTED: Aplysia californica tectonin beta-propeller repeat-containing protein 2-like (LOC101859416), transcri	Unregulated	-0.21566	-0.163655	0.0119836	-0.0673768	1.21686	NA	NA	NA	0.687723	1	1	1	0.203401	0.327268	7.98029	2.10639
EB297112.1	PREDICTED: Aplysia californica putative E3 ubiquitin-protein ligase UBR7-like (LOC101851583), mRNA	Unregulated	-0.0646027	-0.163649	0.0289157	-0.0414966	NA	NA	NA	NA	1	1	1	1	0.693689	0.40228	0.806546	0.77605
CK328161.1	Transcribed locus	Unregulated	-0.132885	-0.163572	0.0971589	-0.0391329	NA	NA	NA	NA	1	1	1	1	0.467812	0.428695	0.517217	0.591188
EB287459.1	PREDICTED: Aplysia californica unconventional myosin-VI-like (LOC101853138), mRNA	Unregulated	-0.228855	-0.163498	-0.00881226	0.0370769	NA	NA	NA	NA	1	1	1	1	0.335773	0.416857	0.6838	0.659624
EB290930.1	Transcribed locus	Unregulated	-0.17379	-0.163455	-0.036695	0.104874	NA	NA	NA	NA	1	1	1	1	0.406738	0.420954	0.630767	0.516217
EB227425.1	Transcribed locus	Unregulated	-0.142988	-0.163404	-0.0261674	0.197115	NA	NA	NA	NA	1	1	1	1	0.477123	0.465449	0.525765	0.445479
GD233511.1	PREDICTED: Aplysia californica WAS protein family homolog 1-like (LOC101860655), mRNA	Unregulated	-0.0529152	-0.16323	0.0236994	0.00777722	NA	NA	NA	NA	1	1	1	1	0.990954	0.382723	1.21379	1.30309
EB307992.1	Transcribed locus	Unregulated	-0.0577326	-0.163091	0.122369	-0.0236139	NA	NA	NA	NA	1	1	1	1	0.64412	0.413858	0.488864	0.708042
EB230918.1	Transcribed locus	Unregulated	-0.264456	-0.162949	-0.052448	-0.0705135	0.842539	NA	NA	NA	0.482117	1	1	1	0.219374	0.37844	1.06933	0.888303
EB252964.1	nervous system adducin, transcript variant X8	Unregulated	-0.0636262	-0.162938	0.0029961	0.109852	NA	NA	NA	NA	1	1	1	1	0.630003	0.414087	0.718248	0.516635
FF071735.1	Transcribed locus	Unregulated	-0.228118	-0.162928	-0.0357682	-0.161586	NA	NA	NA	NA	1	1	1	1	0.358829	0.428512	0.596066	0.430162
EB231377.1	PREDICTED: Aplysia californica uncharacterized LOC101855462 (LOC101855462), mRNA	Unregulated	0.0497097	-0.16289	-0.106083	-0.137147	NA	NA	NA	NA	1	1	1	1	0.539762	0.444778	0.495818	0.467864
EB299442.1	uncharacterized LOC101852367, transcript variant X3	Unregulated	-0.214304	-0.16277	-0.0538289	-0.109862	NA	NA	NA	NA	1	1	1	1	0.25036	0.361162	1.4751	0.632304
EB350134.1	Transcribed locus	Maintenance	-0.290284	-0.162742	-0.125852	0.0400582	0.652232	NA	NA	NA	0.32758	1	1	1	0.213841	0.388389	0.497108	1.01181
EB310802.1	Transcribed locus	Unregulated	-0.040002	-0.162712	-0.173352	0.215359	NA	NA	NA	NA	1	1	1	1	0.567672	0.436027	0.425616	0.38494
EB334987.1	PREDICTED: Aplysia californica hexokinase type 2-like (LOC101857797), mRNA	Unregulated	-0.17197	-0.162535	0.080638	0.0634059	NA	NA	NA	NA	1	1	1	1	0.431971	0.441121	0.521359	0.53702
GD223178.1	Transcribed locus	Unregulated	0.0118782	-0.162486	0.113662	0.122228	NA	NA	NA	NA	1	1	1	1	0.624472	0.427232	0.495919	0.483277
GD226779.1	PREDICTED: Aplysia californica probable ATP-dependent RNA helicase DDX23-like (LOC101851776), transcript variant	Unregulated	-0.0382594	-0.162468	0.396841	0.0758646	NA	NA	NA	NA	1	1	1	1	0.558604	0.439728	0.269427	0.528537
EB245931.1	PREDICTED: Aplysia californica uncharacterized LOC101853723 (LOC101853723), mRNA	Unregulated	-0.180981	-0.162439	0.00331641	-0.119419	NA	NA	NA	NA	1	1	1	1	0.391192	0.418018	0.689045	0.493091
EB341589.1	PREDICTED: Aplysia californica vinculin-like (LOC101864435), mRNA	Maintenance	-0.340231	-0.16233	-0.0769246	-0.0142186	0.420552	NA	NA	NA	0.0973262	1	1	1	0.18384	0.393486	0.712975	1.05134
EB330889.1	Transcribed locus	Maintenance	-0.399156	-0.162266	0.0375153	0.0687952	0.187823	NA	NA	NA	0.00152152	1	1	1	0.0940357	0.364495	1.79433	1.13842
EB240348.1	Transcribed locus	Unregulated	-0.139945	-0.162124	0.0712265	0.067677	NA	NA	NA	NA	1	1	1	1	0.448466	0.381354	0.86612	0.906858
FF074093.1	Transcribed locus	Unregulated	-0.0452998	-0.162064	0.185154	0.1061	NA	NA	NA	NA	1	1	1	1	0.561169	0.437565	0.415129	0.499526
EB351307.1	PREDICTED: Aplysia californica uncharacterized LOC101855306 (LOC101855306), mRNA	Unregulated	-0.190699	-0.162009	-0.128501	-0.0240766	NA	NA	NA	NA	1	1	1	1	0.374488	0.416274	0.476125	0.701159
EB259922.1	PREDICTED: Aplysia californica TATA box-binding protein-associated factor RNA polymerase I subunit A-like (LOC10	Unregulated	-0.048638	-0.16195	-0.043748	-0.120415	NA	NA	NA	NA	1	1	1	1	0.867866	0.395904	0.884395	0.51201
EB256973.1	PREDICTED: Aplysia californica syntaxin-binding protein 5-like (LOC101859210), transcript variant X2, mRNA	Unregulated	-0.0565472	-0.161941	-0.0611953	-0.0705132	NA	NA	NA	NA	1	1	1	1	0.615676	0.421054	0.60369	0.588073
EB254510.1	PREDICTED: Aplysia californica apolipoprotein D-like (LOC101860615), mRNA	Unregulated	0.049163	-0.161873	-0.0524163	0.0961623	NA	NA	NA	NA	1	1	1	1	0.593808	0.4279	0.58677	0.523767
EB319673.1	Transcribed locus	Maintenance	-0.285577	-0.16184	-0.183887	0.130156	NA	NA	NA	NA	1	1	1	1	0.36734	0.453475	0.437862	0.477341
EB345452.1	Transcribed locus	Unregulated	-0.242277	-0.161756	-0.0189231	-0.0127303	0.473475	NA	NA	NA	0.265559	1	1	1	0.168491	0.335604	6.83439	7.68921
EB256871.1	PREDICTED: Aplysia californica uncharacterized LOC101847809 (LOC101847809), mRNA	Unregulated	-0.237085	-0.161711	0.0721763	-0.0300361	2.62543	NA	NA	NA	0.836997	1	1	1	0.242475	0.377932	0.908557	1.45395
GU255947.1	Aplysia californica sirtuin-5 (LOC100533524), mRNA	Unregulated	-0.11545	-0.161631	0.00437826	-0.0219906	NA	NA	NA	NA	1	1	1	1	0.738497	0.311564	28.961	21.3841
EB311359.1	PREDICTED: Aplysia californica gamma-tubulin complex component 2-like (LOC101859759), mRNA	Unregulated	-0.165126	-0.161574	0.000190321	-0.118255	NA	NA	NA	NA	1	1	1	1	0.380735	0.389341	1.21342	0.529663
EB334582.1	PREDICTED: Aplysia californica multidrug resistance-associated protein 5-like (LOC101853195), mRNA	Unregulated	-0.149054	-0.16143	0.126078	-0.0169029	NA	NA	NA	NA	1	1	1	1	0.446386	0.431061	0.477062	0.607518
EB231071.1	PREDICTED: Aplysia californica N-terminal kinase-like protein-like (LOC101853483), mRNA	Unregulated	-0.211696	-0.161417	0.00807895	-0.0354497	NA	NA	NA	NA	1	1	1	1	0.346227	0.416006	0.72213	0.694676
EB283064.1	PREDICTED: Aplysia californica probable flavin-containing monoamine oxidase A-like (LOC101859327), mRNA	Unregulated	-0.077931	-0.161369	0.144583	-0.0190073	NA	NA	NA	NA	1	1	1	1	1.10346	0.359176	0.423531	2.9258
EB260650.1	PREDICTED: Aplysia californica 39S ribosomal protein L15, mitochondrial-like (LOC101847107), mRNA	Unregulated	-0.123278	-0.161345	-0.0373802	-0.00103078	NA	NA	NA	NA	1	1	1	1	0.536352	0.364667	1.92991	2.64341
EB259108.1	PREDICTED: Aplysia californica uncharacterized LOC101849992 (LOC101849992), mRNA	Unregulated	0.0204808	-0.161294	-0.0179872	0.0567017	NA	NA	NA	NA	1	1	1	1	0.858884	0.405197	0.853163	0.73646
EB236192.1	Aplysia californica PKA type II regulatory subunit (LOC100533329), mRNA	Unregulated	-0.190895	-0.161249	-0.110808	0.026602	NA	NA	NA	NA	1	1	1	1	0.310037	0.378111	0.590008	1.53781
EB324761.1	Transcribed locus	Maintenance	-0.277843	-0.16113	0.0208027	-0.0117688	0.62428	NA	NA	NA	0.32758	1	1	1	0.204756	0.382313	1.41964	1.50111
GD207100.1	PREDICTED: Aplysia californica acetyl-CoA acetyltransferase A, mitochondrial-like (LOC101850519), mRNA	Unregulated	-0.0986679	-0.161113	0.178615	0.182084	NA	NA	NA	NA	1	1	1	1	0.536684	0.419891	0.395153	0.389723
EB293504.1	Transcribed locus	Unregulated	-0.213979	-0.161063	0.134777	0.098921	NA	NA	NA	NA	1	1	1	1	0.366406	0.427875	0.464723	0.521079
GD191983.1	PREDICTED: Aplysia californica nudC domain-containing protein 1-like (LOC101861131), mRNA	Unregulated	-0.236144	-0.160984	0.0209162	-0.0291748	0.736187	NA	NA	NA	0.472916	1	1	1	0.194538	0.3509	3.9816	3.58786
EB328084.1	pre-mRNA-splicing factor SYF1-like	Unregulated	-0.0561879	-0.160971	-0.071826	0.0121217	NA	NA	NA	NA	1	1	1	1	0.518271	0.474555	0.513845	0.525599
7.UF_CU.15981.C1	Not Annotated	Unregulated	0.099349	-0.160956	-0.350387	0.0349808	NA	NA	NA	NA	1	1	1	1	0.516274	0.496717	0.418711	0.528788
GD209247.1	Transcribed locus	Unregulated	-0.133516	-0.16095	0.157167	-0.0725942	NA	NA	NA	NA	1	1	1	1	0.466703	0.429927	0.435197	0.557886
EB243235.1	PREDICTED: Aplysia californica programmed cell death protein 7-like (LOC101850772), transcript variant X4, mRNA	Unregulated	-0.161111	-0.160678	-0.12362	-0.161824	NA	NA	NA	NA	1	1	1	1	0.381593	0.38295	0.51554	0.379877
EB242850.1	PREDICTED: Aplysia californica mediator of RNA polymerase II transcription subunit 8-like (LOC101863758), mRNA	Unregulated	-0.0775628	-0.160635	-0.0121742	0.0377351	NA	NA	NA	NA	1	1	1	1	1.10941	0.361676	3.01683	2.2708
EB282545.1	PREDICTED: Aplysia californica coiled-coil domain-containing protein 175-like (LOC101847586), transcript variant	Unregulated	-0.103874	-0.160625	0.348872	0.0590576	NA	NA	NA	NA	1	1	1	1	0.524876	0.42097	0.239812	0.621135
CNSN01-F-001301-501_MINUS	Not Annotated	Unregulated	-0.0600078	-0.160526	0.158992	-0.127546	NA	NA	NA	NA	1	1	1	1	0.624079	0.420423	0.423286	0.477571
EB214662.1	Transcribed locus	Unregulated	-0.0507455	-0.160458	-0.115688	0.125193	NA	NA	NA	NA	1	1	1	1	0.822585	0.401699	0.524451	0.493765
EB228990.1	PREDICTED: Aplysia californica uncharacterized LOC101845924 (LOC101845924), mRNA	Unregulated	0.0362139	-0.160329	-0.0118282	0.00761466	NA	NA	NA	NA	1	1	1	1	1.61918	0.375581	1.93184	1.99852
EB244800.1	Transcribed locus	Unregulated	-0.208346	-0.160266	0.0124701	-0.039042	NA	NA	NA	NA	1	1	1	1	0.250913	0.363423	2.95249	2.18894
DQ382282.1	Aplysia californica Mnk (LOC100533401), mRNA	Unregulated	-0.0609011	-0.160238	-0.352486	-0.168509	NA	NA	NA	NA	1	1	1	1	0.517363	0.477586	0.381389	0.473512
EB259959.1	PREDICTED: Aplysia californica probable serine carboxypeptidase CPVL-like (LOC101855967), mRNA	Unregulated	0.0255143	-0.160125	-0.00484194	0.096807	NA	NA	NA	NA	1	1	1	1	0.730616	0.416395	0.742845	0.55305
EB219251.1	PREDICTED: Aplysia californica calpain-7-like (LOC101854653), mRNA	Unregulated	-0.0728995	-0.16007	-0.0567031	-0.0300238	NA	NA	NA	NA	1	1	1	1	1.25081	0.361419	1.68281	2.74073
GD228977.1	PREDICTED: Aplysia californica tensin-1-like (LOC101860166), mRNA	Unregulated	-0.0704417	-0.160066	-0.197579	0.00910611	NA	NA	NA	NA	1	1	1	1	0.53532	0.441337	0.406321	0.57166
GD216961.1	PREDICTED: Aplysia californica plasma alpha-L-fucosidase-like (LOC101860508), mRNA	Unregulated	-0.104786	-0.160024	0.0132366	-0.0548045	NA	NA	NA	NA	1	1	1	1	0.561788	0.404168	0.923956	0.782049
FF068272.1	Transcribed locus	Unregulated	-0.0575809	-0.160016	0.126542	0.0854208	NA	NA	NA	NA	1	1	1	1	1.29838	0.373791	0.511179	0.857851
EB322071.1	PREDICTED: Aplysia californica phosphorylated adapter RNA export protein-like (LOC101854610), mRNA	Unregulated	-0.191888	-0.159991	0.147506	0.0963137	NA	NA	NA	NA	1	1	1	1	0.402401	0.436563	0.45125	0.514226
EB244180.1	Transcribed locus	Unregulated	-0.157867	-0.159971	-0.073068	0.0514923	NA	NA	NA	NA	1	1	1	1	0.389484	0.383759	0.886483	1.14704
EB303834.1	PREDICTED: Aplysia californica kinetochore protein mis18-like (LOC101849407), mRNA	Unregulated	-0.197759	-0.15993	-0.0250679	0.0168717	NA	NA	NA	NA	1	1	1	1	0.238973	0.343965	5.7585	6.82699
EB257969.1	PREDICTED: Aplysia californica steroid 17-alpha-hydroxylase/17,20 lyase-like (LOC101861830), mRNA	Unregulated	-0.116271	-0.159912	0.08029	-0.0191567	NA	NA	NA	NA	1	1	1	1	0.635137	0.347877	1.32085	5.56155
EB238839.1	PREDICTED: Aplysia californica alcohol dehydrogenase class-3-like (LOC101845439), mRNA	Maintenance	-0.294197	-0.159777	-0.0817855	-0.0866155	0.377946	NA	NA	NA	0.108242	1	1	1	0.162988	0.371844	0.927423	0.868281
EB345282.1	PREDICTED: Aplysia californica netrin receptor UNC5B-like (LOC101848804), mRNA	Unregulated	-0.164792	-0.159741	0.0101463	0.00298001	NA	NA	NA	NA	1	1	1	1	0.362272	0.377045	1.96335	2.03681
EB240490.1	Transcribed locus	Unregulated	-0.213321	-0.159671	0.0928601	-0.00967922	1.34017	NA	NA	NA	0.717777	1	1	1	0.204438	0.340502	1.09169	9.25843
EB244477.1	PREDICTED: Aplysia californica U2 snRNP-associated SURP motif-containing protein-like (LOC101859346), mRNA	Unregulated	-0.117715	-0.159566	-0.130981	-0.0522911	NA	NA	NA	NA	1	1	1	1	0.575408	0.369647	0.49066	1.58569
FF064834.1	PREDICTED: Aplysia californica serine protease HTRA2, mitochondrial-like (LOC101848371), mRNA	Unregulated	-0.161909	-0.159482	0.0617164	-0.0426986	NA	NA	NA	NA	1	1	1	1	0.436038	0.43884	0.549116	0.567251
EB306259.1	Transcribed locus	Unregulated	-0.135231	-0.159415	-0.187797	0.0244253	NA	NA	NA	NA	1	1	1	1	0.466831	0.381122	0.313766	1.66438
EB236256.1	PREDICTED: Aplysia californica repressor of RNA polymerase III transcription MAF1 homolog (LOC101856446), transc	Maintenance	-0.292291	-0.159398	0.103587	-0.0235906	0.441341	NA	NA	NA	0.16132	1	1	1	0.178605	0.380428	0.648652	1.71295
FF076400.1	PREDICTED: Aplysia californica basement membrane-specific heparan sulfate proteoglycan coreprotein-like (LOC101	Unregulated	-0.0338285	-0.159376	0.149659	-0.0593333	NA	NA	NA	NA	1	1	1	1	0.665301	0.423169	0.438884	0.618966
EB240641.1	Transcribed locus	Unregulated	-0.177	-0.159364	-0.0263357	-0.249485	NA	NA	NA	NA	1	1	1	1	0.417802	0.4373	0.582451	0.350958
EB245606.1	PREDICTED: Aplysia californica uncharacterized LOC101846907 (LOC101846907), mRNA	Unregulated	-0.222067	-0.159335	-0.184948	0.0323685	NA	NA	NA	NA	1	1	1	1	0.520052	0.537016	0.532154	0.555988
EB330333.1	PREDICTED: Aplysia californica mediator of RNA polymerase II transcription subunit 15a-like(LOC101857539),tran	Unregulated	-0.162269	-0.159267	-0.0285157	-0.244691	NA	NA	NA	NA	1	1	1	1	0.453605	0.456047	0.534515	0.395496
AF041039.1	PREDICTED: Aplysia californica 5-hydroxytryptamine receptor-like (LOC101850821), misc_RNA	Maintenance	-0.316209	-0.159094	-0.072524	0.0297039	0.528171	NA	NA	NA	0.19979	1	1	1	0.204016	0.401872	0.728802	0.970556
EB291077.1	Transcribed locus	Unregulated	-0.204599	-0.159036	-0.0768058	-0.103144	NA	NA	NA	NA	1	1	1	1	0.250999	0.363667	1.17037	0.737642
EB256482.1	Transcribed locus	Unregulated	-0.266893	-0.158895	-0.0420918	0.0530678	0.792425	NA	NA	NA	0.451949	1	1	1	0.216505	0.38897	1.18884	1.07813
EB321942.1	Transcribed locus	Unregulated	-0.158163	-0.158882	-0.184956	-0.0712993	NA	NA	NA	NA	1	1	1	1	0.377031	0.374915	0.307472	1.09549
contig00777	Not Annotated	Maintenance	-0.41191	-0.158796	0.0123832	0.0380793	0.363948	NA	NA	NA	0.0317116	1	1	1	0.172657	0.414651	0.791432	0.749284
EB228745.1	Transcribed locus	Unregulated	-0.0186372	-0.158779	0.0020329	-0.00349971	NA	NA	NA	NA	1	1	1	1	0.813065	0.413282	0.818597	0.825617
EB260421.1	PREDICTED: Aplysia californica COP9 signalosome complex subunit 6-like (LOC101847879), mRNA	Unregulated	-0.152286	-0.158661	0.0605513	-0.0466929	NA	NA	NA	NA	1	1	1	1	0.394043	0.371857	1.38625	1.77122
EB333411.1	PREDICTED: Aplysia californica YTH domain-containing protein 1-like (LOC101855038), mRNA	Unregulated	-0.170715	-0.158608	0.00493115	-0.0246182	NA	NA	NA	NA	1	1	1	1	0.295757	0.340703	11.5413	8.80286
EB319014.1	Transcribed locus	Maintenance	-0.398828	-0.158518	-0.02075	0.0333686	0.277283	NA	NA	NA	0.0114247	1	1	1	0.136414	0.397837	1.13166	1.07279
EB238567.1	PREDICTED: Aplysia californica apoptogenic protein 1, mitochondrial-like (LOC101857655), mRNA	Unregulated	-0.23114	-0.158507	0.0873762	-0.101633	1.60497	NA	NA	NA	0.743441	1	1	1	0.224881	0.373653	0.874685	0.71155
EB244141.1	PREDICTED: Aplysia californica ras-related protein Rab-39B-like (LOC101856746), transcript variant X1, mRNA	Unregulated	-0.125242	-0.158491	-0.0630545	-0.0901046	NA	NA	NA	NA	1	1	1	1	0.489502	0.411544	0.700005	0.600896
EB255307.1	PREDICTED: Aplysia californica uncharacterized LOC101857298 (LOC101857298), mRNA	Unregulated	0.205817	-0.158458	0.0425629	0.0942727	NA	NA	NA	NA	1	1	1	1	0.401399	0.444914	0.550828	0.509207
7.UF_CU.3.C1494_MINUS	Not Annotated	Unregulated	-0.0284062	-0.158316	0.0521947	0.069795	NA	NA	NA	NA	1	1	1	1	1.83575	0.380236	1.34448	1.05723
contig02258	probable E3 ubiquitin-protein ligase HERC1, transcript variant X2	Unregulated	-0.178839	-0.158272	-0.0483474	0.0336042	NA	NA	NA	NA	1	1	1	1	0.317776	0.37528	1.60795	2.0179
EB275473.1	PREDICTED: Aplysia californica uncharacterized LOC101858971 (LOC101858971), mRNA	Maintenance	-0.319213	-0.158243	0.135843	-0.0535579	0.420515	NA	NA	NA	0.11573	1	1	1	0.17979	0.394583	0.463102	0.995048
GD195270.1	PREDICTED: Aplysia californica myosin regulatory light chain (N-terminus) (LOC100533398), transcript variant X1,	Unregulated	-0.0255969	-0.158121	-0.0437774	-0.00897768	NA	NA	NA	NA	1	1	1	1	0.580007	0.440009	0.565802	0.585006
GR217541.1	biogenesis of lysosome-related organelles complex 1 subunit 4-like	Unregulated	-0.102773	-0.158084	0.0240372	-0.0500499	NA	NA	NA	NA	1	1	1	1	0.718597	0.371597	2.5772	1.77416
EB198777.1	PREDICTED: Aplysia californica aquaporin-like (LOC101850918), transcript variant X3, mRNA	Unregulated	-0.0107134	-0.158059	0.0412388	0.217868	NA	NA	NA	NA	1	1	1	1	0.677655	0.426308	0.64079	0.350308
EB237363.1	Transcribed locus	Unregulated	-0.28663	-0.158053	-0.0434212	-0.0391537	0.717581	NA	NA	NA	0.376353	1	1	1	0.219881	0.400845	0.954287	0.991861
7.UF_CU.7293.C2	uncharacterized LOC106011441	Unregulated	-0.186253	-0.157941	-0.236787	0.262094	NA	NA	NA	NA	1	1	1	1	0.465935	0.480059	0.441997	0.427876
EB321216.1	PREDICTED: Aplysia californica uncharacterized LOC101848467 (LOC101848467), mRNA	Unregulated	0.00578586	-0.157874	-0.143551	-0.0963468	NA	NA	NA	NA	1	1	1	1	0.780311	0.77508	0.779134	0.778976
EB336414.1	Transcribed locus	Unregulated	-0.20047	-0.157852	-0.0586339	-0.106441	NA	NA	NA	NA	1	1	1	1	0.296562	0.389778	1.04605	0.612799
EB236946.1	Transcribed locus	Maintenance	-0.401743	-0.157733	0.0173329	0.0262998	0.142587	NA	NA	NA	0.000287212	1	1	1	0.0706014	0.363938	3.95238	3.58699
7.UF_CU.2790.C1	Not Annotated	Unregulated	-0.171894	-0.157732	-0.0619685	0.11447	NA	NA	NA	NA	1	1	1	1	0.33494	0.376914	1.29939	0.59624
GD216073.1	PREDICTED: Aplysia californica fatty acid-binding protein, heart-like (LOC101859403), mRNA	Unregulated	-0.242482	-0.157591	-0.146112	0.161924	NA	NA	NA	NA	1	1	1	1	0.350886	0.437102	0.451436	0.431963
CK321627.1	Transcribed locus	Unregulated	0.0124579	-0.157505	0.16536	0.12172	NA	NA	NA	NA	1	1	1	1	0.549453	0.451489	0.445478	0.482217
EB261209.1	PREDICTED: Aplysia californica protein TSSC4-like (LOC101855051), transcript variant X3, mRNA	Maintenance	-0.339478	-0.157443	0.124083	0.0121714	0.719292	NA	NA	NA	0.301256	1	1	1	0.244514	0.425958	0.48364	0.688074
FF063056.1	PREDICTED: Aplysia californica 60S ribosomal protein L13a-like (LOC101857730), mRNA	Unregulated	-0.0168952	-0.157422	-0.0590999	-0.0547606	NA	NA	NA	NA	1	1	1	1	0.827201	0.415189	0.70075	0.720398
EB252933.1	PREDICTED: Aplysia californica microtubule-associated protein futsch-like (LOC101852969), mRNA	Unregulated	0.0522347	-0.15733	0.0356937	0.0450735	NA	NA	NA	NA	1	1	1	1	0.584656	0.434879	0.599228	0.592239
EB343564.1	PREDICTED: Aplysia californica caldesmon-like (LOC101857844), transcript variant X2, mRNA	Unregulated	-0.245137	-0.157319	0.104769	0.177556	1.19812	NA	NA	NA	0.64329	1	1	1	0.225555	0.386701	0.639594	0.333616
FF061622.1	Transcribed locus	Unregulated	-0.17128	-0.157272	0.012773	0.0970248	NA	NA	NA	NA	1	1	1	1	0.368148	0.400845	1.16562	0.630531
EB195988.1	PREDICTED: Aplysia californica nudC domain-containing protein 2-like (LOC101854593), transcript variant X5,mRNA	Unregulated	0.183628	-0.157233	0.15077	0.258996	NA	NA	NA	NA	1	1	1	1	0.504318	0.512972	0.515963	0.477971
FF068903.1	Aplysia californica alpha tubulin 1 (LOC100533260), mRNA	Unregulated	0.0791603	-0.157222	-0.139384	0.290674	NA	NA	NA	NA	1	1	1	1	0.606321	0.598064	0.602355	0.571774
GD200907.1	PREDICTED: Aplysia californica nephrocystin-4-like (LOC101864230), transcript variant X2, mRNA	Unregulated	-0.0233076	-0.157184	-0.0486754	-0.0084818	NA	NA	NA	NA	1	1	1	1	0.806142	0.416248	0.729769	0.824595
EB202331.1	Transcribed locus	Unregulated	-0.2272	-0.157175	-0.115963	0.00118946	1.10361	NA	NA	NA	0.64127	1	1	1	0.208802	0.36622	0.615055	4.44001
EB196559.1	PREDICTED: Aplysia californica 40S ribosomal protein S15 (LOC100533264), transcript variantX1, mRNA	Unregulated	-0.0193675	-0.157152	-0.139735	-0.125238	NA	NA	NA	NA	1	1	1	1	1.83513	0.386169	0.448028	0.515272
EB240590.1	Transcribed locus	Unregulated	-0.129793	-0.157134	-0.0759799	0.0582407	NA	NA	NA	NA	1	1	1	1	0.4968	0.379088	1.03327	1.39087
EB238257.1	PREDICTED: Aplysia californica mitochondrial folate transporter/carrier-like (LOC101854589), transcript variant	Unregulated	-0.0876042	-0.157133	-0.00266432	-0.0537269	NA	NA	NA	NA	1	1	1	1	0.696127	0.399731	1.23522	0.951293
EB328131.1	Transcribed locus	Maintenance	-0.373382	-0.157092	0.0646968	0.0178014	0.469117	NA	NA	NA	0.101856	1	1	1	0.203878	0.42053	0.644628	0.753408
EB241853.1	mediator of RNA polymerase II transcription subunit 24-like, transcript variant X3	Unregulated	-0.199025	-0.157067	-0.0164384	-0.0693262	1.8233	NA	NA	NA	0.803743	1	1	1	0.19983	0.330263	26.8363	3.54067
EB277307.1	Transcribed locus	Unregulated	-0.0839937	-0.156864	0.0159341	-0.0169828	NA	NA	NA	NA	1	1	1	1	0.525126	0.442627	0.575938	0.577581
EB227030.1	PREDICTED: Aplysia californica retrotransposon-like protein 1-like (LOC101863435), mRNA	Unregulated	-0.139689	-0.156823	0.153542	-0.132643	NA	NA	NA	NA	1	1	1	1	0.475314	0.464529	0.467255	0.47991
EB332424.1	PREDICTED: Aplysia californica cysteine and histidine-rich protein 1-B-like (LOC101854099),mRNA	Unregulated	-0.241356	-0.156792	0.0126126	0.0835026	NA	NA	NA	NA	1	1	1	1	0.359006	0.440919	0.584607	0.528662
EB278666.1	Transcribed locus	Unregulated	-0.268552	-0.156612	0.152353	-0.00529479	NA	NA	NA	NA	1	1	1	1	0.301596	0.428392	0.435354	0.679281
EB230349.1	PREDICTED: Aplysia californica prolyl 4-hydroxylase subunit alpha-1-like (LOC101848359), mRNA	Unregulated	-0.231446	-0.156551	0.019441	-0.0674658	1.19766	NA	NA	NA	0.661543	1	1	1	0.215165	0.375262	2.88802	1.34188
EB253451.1	PREDICTED: Aplysia californica ras-related protein Rab-32-like (LOC101855138), mRNA	Unregulated	-0.236967	-0.156499	-0.194556	0.0557326	NA	NA	NA	NA	1	1	1	1	0.31916	0.424351	0.368859	0.650089
EB237147.1	PREDICTED: Aplysia californica uncharacterized LOC101862144 (LOC101862144), transcript variant X1, mRNA	Unregulated	-0.136581	-0.156345	-0.22523	-0.105117	NA	NA	NA	NA	1	1	1	1	0.461474	0.384345	0.240965	0.661864
EB237682.1	PREDICTED: Aplysia californica NAD-dependent protein deacetylase sirtuin-6-like (LOC101860154), mRNA	Unregulated	-0.250792	-0.15614	0.043583	-0.0402543	1.40811	NA	NA	NA	0.686274	1	1	1	0.236358	0.398014	1.13338	1.18122
EB247866.1	PREDICTED: Aplysia californica probable hydrolase PNKD-like (LOC101862004), mRNA	Unregulated	-0.135636	-0.156104	0.0796595	0.0351059	NA	NA	NA	NA	1	1	1	1	0.463303	0.405585	0.716493	1.01827
EB297841.1	Transcribed locus	Unregulated	-0.100972	-0.156086	-0.0531776	0.0669703	NA	NA	NA	NA	1	1	1	1	0.502033	0.448194	0.541687	0.532469
CK323716.1	Transcribed locus	Unregulated	-0.316204	-0.156075	-0.24885	0.022103	0.87916	NA	NA	NA	0.423195	1	1	1	0.251011	0.424941	0.308678	0.714913
EB311756.1	golgin subfamily B member 1-like	Unregulated	-0.0048314	-0.156062	-0.0843387	-0.123195	NA	NA	NA	NA	1	1	1	1	0.527839	0.47052	0.507984	0.488856
EB200041.1	PREDICTED: Aplysia californica galactocerebrosidase-like (LOC101858606), transcript variantX3, mRNA	Unregulated	-0.0219764	-0.156037	-0.00169879	0.0252548	NA	NA	NA	NA	1	1	1	1	0.58549	0.441489	0.587516	0.583185
EB229857.1	Transcribed locus	Maintenance	-0.300128	-0.156008	4.94242e-05	-0.0948484	0.360314	NA	NA	NA	0.0895388	1	1	1	0.158845	0.384478	2.34908	0.766746
MCC013-F-017576-501	Not Annotated	Unregulated	0.0715531	-0.155968	0.0131133	0.194953	NA	NA	NA	NA	1	1	1	1	0.518058	0.489574	0.527193	0.472823
EB278150.1	Transcribed locus	Unregulated	-0.231291	-0.155949	-0.160335	0.28996	1.86438	NA	NA	NA	0.77776	1	1	1	0.22892	0.384362	0.370793	0.167188
EB256784.1	PREDICTED: Aplysia californica uncharacterized LOC101861956 (LOC101861956), mRNA	Unregulated	-0.169656	-0.15589	-0.0375085	0.041067	NA	NA	NA	NA	1	1	1	1	0.444197	0.455382	0.536332	0.535803
EB251493.1	Transcribed locus	Maintenance	-0.395839	-0.155856	-0.0515672	-0.0436774	0.265408	NA	NA	NA	0.0096407	1	1	1	0.130554	0.401442	0.993021	1.07434
AF454399.1	Aplysia californica fasciclin-like protein (LOC100533271), mRNA	Unregulated	-0.0397804	-0.155784	0.292045	0.0359758	NA	NA	NA	NA	1	1	1	1	0.548271	0.449743	0.343755	0.549733
EB222837.1	PREDICTED: Aplysia californica twitchin-like (LOC101852563), mRNA	Unregulated	0.0722943	-0.155748	0.0161129	-0.397858	NA	NA	NA	NA	1	1	1	1	0.515339	0.483686	0.525578	0.365931
EZ114546.1	PREDICTED: Aplysia californica schistosomin-like (LOC101849693), transcript variant X1, mRNA	Unregulated	0.161486	-0.155708	0.10577	-0.221953	NA	NA	NA	NA	1	1	1	1	0.585389	0.586889	0.595224	0.574724
7.UF_CU.11630.C1	Not Annotated	Unregulated	0.0262398	-0.155381	0.143598	-0.0213758	NA	NA	NA	NA	1	1	1	1	0.78436	0.420756	0.444862	0.791422
EB250419.1	Transcribed locus	Unregulated	-0.0775392	-0.155341	0.0751298	0.0411518	NA	NA	NA	NA	1	1	1	1	0.569789	0.432029	0.572014	0.631804
EB316201.1	PREDICTED: Aplysia californica flocculation protein FLO11-like (LOC101858835), transcript variant X2, mRNA	Unregulated	-0.22095	-0.155317	0.020578	-0.0723779	NA	NA	NA	NA	1	1	1	1	0.300336	0.41218	0.957492	0.718779
EB272673.1	Transcribed locus	Unregulated	-0.247908	-0.155291	0.0232611	-0.00610119	1.11198	NA	NA	NA	0.61436	1	1	1	0.22349	0.393434	1.65697	1.83323
GD231194.1	Transcribed locus	Unregulated	-0.00828087	-0.155258	-0.0187533	-0.00215123	NA	NA	NA	NA	1	1	1	1	0.658102	0.432669	0.647897	0.658053
EB330619.1	PREDICTED: Aplysia californica protein zwilch homolog (LOC101848807), mRNA	Maintenance	-0.358857	-0.155064	0.107378	0.0270315	0.18275	NA	NA	NA	0.00236045	1	1	1	0.0912153	0.37356	0.709014	3.63416
EB274479.1	PREDICTED: Aplysia californica mitochondrial import inner membrane translocase subunit Tim23-like (LOC101857772)	Maintenance	-0.421506	-0.154938	-0.0379732	-0.0319332	0.243196	NA	NA	NA	0.00458255	1	1	1	0.120761	0.405588	1.06451	1.12145
CNSN01-F-059126-501	Not Annotated	Unregulated	-0.156936	-0.154932	-0.0748187	-0.0348243	NA	NA	NA	NA	1	1	1	1	0.370219	0.377883	1.23179	2.72632
EB319024.1	PREDICTED: Aplysia californica alpha-mannosidase 2-like (LOC101849737), mRNA	Unregulated	0.112843	-0.154913	-0.069755	0.029181	NA	NA	NA	NA	1	1	1	1	0.509257	0.427866	0.608123	0.694149
EB251071.1	Transcribed locus	Unregulated	-0.243115	-0.154868	0.0362659	-0.00974301	1.04188	NA	NA	NA	0.598273	1	1	1	0.216832	0.389228	1.76053	2.26023
EB335521.1	Transcribed locus	Maintenance	-0.349956	-0.154781	-0.270151	-0.0188961	0.501267	NA	NA	NA	0.142755	1	1	1	0.207324	0.421045	0.270853	0.810405
CK325243.1	Transcribed locus	Unregulated	-0.0364168	-0.154762	0.0884438	0.0111406	NA	NA	NA	NA	1	1	1	1	1.78237	0.389801	0.824424	2.2263
GD237386.1	PREDICTED: Aplysia californica cytochrome c oxidase assembly factor 4 homolog, mitochondrial-like (LOC101853295)	Unregulated	-0.101139	-0.154703	0.0221024	-0.0560508	NA	NA	NA	NA	1	1	1	1	0.519692	0.435293	0.630469	0.594527
EB347560.1	Transcribed locus	Unregulated	-0.0577124	-0.154686	-0.0298101	0.00578612	NA	NA	NA	NA	1	1	1	1	0.896876	0.407468	1.08532	1.19701
FF071753.1	PREDICTED: Aplysia californica ras-like GTP-binding protein Rho1-like (LOC101856971), mRNA	Unregulated	-0.154697	-0.154668	-0.0655529	-0.00349318	NA	NA	NA	NA	1	1	1	1	0.404843	0.405068	0.865103	1.29842
EB228489.1	Transcribed locus	Unregulated	-0.154501	-0.154611	-0.227272	0.0128984	NA	NA	NA	NA	1	1	1	1	0.429615	0.429567	0.336133	0.697491
FF070708.1	PREDICTED: Aplysia californica fibrillin-2-like (LOC101863002), mRNA	Unregulated	-0.0742148	-0.154604	-0.0627031	-0.00504129	NA	NA	NA	NA	1	1	1	1	0.538757	0.443779	0.549324	0.586115
EZ114501.1	PREDICTED: Aplysia californica nascent polypeptide-associated complex subunit alpha-like (LOC101848543), mRNA	Unregulated	-0.0930195	-0.154471	-0.128944	-0.0854533	NA	NA	NA	NA	1	1	1	1	0.650887	0.408521	0.486075	0.694582
EB317173.1	Transcribed locus	Maintenance	-0.388424	-0.154461	-0.0643606	-0.00392323	0.253056	NA	NA	NA	0.00840301	1	1	1	0.124584	0.401082	0.952849	1.52042
EB358921.1	Transcribed locus	Unregulated	-0.190629	-0.154456	0.0317145	0.143558	NA	NA	NA	NA	1	1	1	1	0.391726	0.436819	0.613986	0.451941
CK324225.1	Transcribed locus	Unregulated	0.0377678	-0.15445	0.041621	0.107188	NA	NA	NA	NA	1	1	1	1	0.849595	0.416865	0.824561	0.550782
EB229163.1	Transcribed locus	Unregulated	-0.063036	-0.154342	-0.329238	0.195696	NA	NA	NA	NA	1	1	1	1	0.525118	0.456533	0.335742	0.424079
EB338036.1	Transcribed locus	Unregulated	-0.253214	-0.154251	-0.0800383	-0.0189407	0.777169	NA	NA	NA	0.466246	1	1	1	0.207536	0.392293	0.919492	2.05701
EB251818.1	Transcribed locus	Unregulated	0.0197779	-0.15422	-0.0328499	0.117051	NA	NA	NA	NA	1	1	1	1	0.712727	0.428625	0.688676	0.500454
EU104716.1	PREDICTED: Aplysia californica histone H2B, gonadal-like (LOC101855290), mRNA	Unregulated	0.0399327	-0.154208	0.530032	-0.0252025	NA	NA	NA	NA	1	1	1	1	0.689277	0.682836	0.611216	0.690378
EB248018.1	5'-AMP-activated protein kinase subunit gamma-1-like, transcript variant X5	Unregulated	-0.0799836	-0.154175	-0.0501012	-0.0889167	NA	NA	NA	NA	1	1	1	1	0.585663	0.429263	0.650853	0.563594
EB237789.1	Transcribed locus	Unregulated	-0.0347836	-0.154117	0.0672835	0.0829161	NA	NA	NA	NA	1	1	1	1	0.525315	0.469217	0.514931	0.508345
EB254954.1	Transcribed locus	Unregulated	-0.0763426	-0.154092	-0.0319569	0.00660241	NA	NA	NA	NA	1	1	1	1	0.563058	0.435999	0.62326	0.642365
EB277403.1	Transcribed locus	Unregulated	-0.0948285	-0.154065	-0.209316	-0.0899501	NA	NA	NA	NA	1	1	1	1	0.512727	0.44578	0.392369	0.518005
EB245451.1	PREDICTED: Aplysia californica mediator of RNA polymerase II transcription subunit 8-like (LOC101863758), mRNA	Unregulated	-0.144466	-0.154022	0.0471502	-0.0183303	NA	NA	NA	NA	1	1	1	1	0.419309	0.376088	2.5582	4.458
EB203656.1	Transcribed locus	Unregulated	-0.00893258	-0.153599	0.000389998	-0.20038	NA	NA	NA	NA	1	1	1	1	0.80982	0.424197	0.803791	0.348153
CK324883.1	Transcribed locus	Unregulated	-0.00760624	-0.153523	0.11812	-0.018638	NA	NA	NA	NA	1	1	1	1	4.85374	0.378563	0.600169	4.34543
EB289552.1	PREDICTED: Aplysia californica dolichol kinase-like (LOC101863097), transcript variant X1, mRNA	Unregulated	-0.231571	-0.153497	0.0273264	0.0238144	1.06116	NA	NA	NA	0.621737	1	1	1	0.209682	0.383905	2.94361	3.15628
EB241566.1	PREDICTED: Aplysia californica sodium- and chloride-dependent glycine transporter 2-like (LOC101856448), misc_RNA	Unregulated	-0.121296	-0.153482	-0.140087	0.0943168	NA	NA	NA	NA	1	1	1	1	0.48886	0.43282	0.454971	0.542947
EB277011.1	putative ferric-chelate reductase 1 homolog	Unregulated	0.00974271	-0.153461	-0.189087	-0.00581786	NA	NA	NA	NA	1	1	1	1	0.71232	0.430559	0.378277	0.712299
EB233884.1	PREDICTED: Aplysia californica protein odr-4 homolog (LOC101845788), mRNA	Unregulated	0.126274	-0.153373	-0.110616	-0.0656256	NA	NA	NA	NA	1	1	1	1	0.48515	0.42398	0.526483	0.674421
EB234547.1	PREDICTED: Aplysia californica ras-related protein Rab-39B-like (LOC101856746), transcript variant X1, mRNA	Unregulated	-0.181051	-0.153365	-0.0335943	-0.096858	NA	NA	NA	NA	1	1	1	1	0.324332	0.398382	1.57494	0.709635
GR217345.1	Transcribed locus	Unregulated	-0.222281	-0.15324	0.0369992	-0.0183034	1.16037	NA	NA	NA	0.664278	1	1	1	0.206984	0.377079	3.49261	5.0132
GD204615.1	cyclin-dependent kinase 9-like	Unregulated	-0.0694304	-0.153129	-0.023011	-0.148784	NA	NA	NA	NA	1	1	1	1	0.524521	0.501499	0.531322	0.502992
GD223176.1	PREDICTED: Aplysia californica uncharacterized LOC101857532 (LOC101857532), transcript variant X6, mRNA	Unregulated	-0.0949931	-0.153102	0.162913	-0.0128772	NA	NA	NA	NA	1	1	1	1	0.562349	0.427639	0.410707	0.76065
EB234869.1	transmembrane protein 141-like, transcript variant X5	Unregulated	-0.268668	-0.153064	-0.116477	-0.0427431	0.525847	NA	NA	NA	0.266217	1	1	1	0.187053	0.394441	0.57622	1.69512
EB315189.1	PREDICTED: Aplysia californica A.superbus venom factor 1-like (LOC101848728), mRNA	Unregulated	0.127107	-0.15299	0.00849687	-0.0269862	NA	NA	NA	NA	1	1	1	1	0.477748	0.455936	0.546913	0.544319
EB339797.1	Transcribed locus	Maintenance	-0.293919	-0.152838	0.0470814	-0.0163354	0.599373	NA	NA	NA	0.284247	1	1	1	0.208405	0.41213	0.971038	1.17584
CK324453.1	PREDICTED: Aplysia californica mediator of RNA polymerase II transcription subunit 15a-like(LOC101846530),tran	Unregulated	-0.0476583	-0.152802	0.0391314	0.0561705	NA	NA	NA	NA	1	1	1	1	1.17871	0.405264	1.26198	1.07078
CK324001.1	PREDICTED: Aplysia californica titin-like (LOC101858249), partial mRNA	Maintenance	-0.325906	-0.15276	-0.0323793	-0.140892	1.87576	NA	NA	NA	0.693472	1	1	1	0.308317	0.448849	0.561787	0.461186
EB326270.1	Transcribed locus	Unregulated	0.00337886	-0.152736	-0.18305	-0.161314	NA	NA	NA	NA	1	1	1	1	0.774408	0.427955	0.37824	0.412433
FF064643.1	PREDICTED: Aplysia californica RING-box protein 1-like (LOC101853182), mRNA	Unregulated	-0.0731398	-0.15268	0.0474781	-0.133188	NA	NA	NA	NA	1	1	1	1	1.16119	0.391589	1.78971	0.479749
EB257246.1	PREDICTED: Aplysia californica uncharacterized LOC101862211 (LOC101862211), mRNA	Unregulated	-0.258042	-0.152591	-0.168233	-0.0178293	NA	NA	NA	NA	1	1	1	1	0.332698	0.441443	0.422638	0.61105
EB251743.1	PREDICTED: Aplysia californica repressor of RNA polymerase III transcription MAF1 homolog (LOC101856446), transc	Maintenance	-0.267911	-0.152475	-0.214763	0.033931	1.89258	NA	NA	NA	0.747633	1	1	1	0.261343	0.422618	0.320116	0.833711
EB233492.1	PREDICTED: Aplysia californica gigaxonin-like (LOC101847158), mRNA	Unregulated	0.0301828	-0.152371	-0.0979559	-0.00653576	NA	NA	NA	NA	1	1	1	1	0.702953	0.431469	0.543877	0.725376
EB348989.1	PREDICTED: Aplysia californica sarcalumenin-like (LOC101852347), transcript variant X3, mRNA	Unregulated	-0.0575046	-0.152368	-0.191668	-0.0762533	NA	NA	NA	NA	1	1	1	1	0.53373	0.454744	0.422098	0.520315
EB238618.1	uncharacterized LOC101855609	Maintenance	-0.243668	-0.152262	0.0876471	0.015064	0.840016	NA	NA	NA	0.514832	1	1	1	0.206831	0.394229	0.884376	2.64466
EB341672.1	Transcribed locus	Maintenance	-0.349534	-0.152258	-0.0421557	-0.0888135	0.292551	NA	NA	NA	0.0255817	1	1	1	0.140302	0.404496	1.32278	0.760625
EB235778.1	Transcribed locus	Unregulated	-0.257273	-0.152077	0.00121567	0.0657467	0.675464	NA	NA	NA	0.397703	1	1	1	0.200378	0.398589	2.28489	1.17479
EB248683.1	Transcribed locus	Unregulated	-0.240841	-0.151903	-0.0573498	0.110039	NA	NA	NA	NA	1	1	1	1	0.281242	0.421608	0.770813	0.543494
EB228413.1	Transcribed locus	Unregulated	-0.212647	-0.151903	0.0736896	-0.134385	NA	NA	NA	NA	1	1	1	1	0.364565	0.43901	0.565724	0.465059
EB317885.1	Transcribed locus	Unregulated	-0.0443478	-0.151795	-0.262317	-0.0338879	NA	NA	NA	NA	1	1	1	1	0.577173	0.44498	0.338964	0.585049
FF072962.1	PREDICTED: Aplysia californica cyclin-D1-binding protein 1 homolog (LOC101845719), mRNA	Unregulated	-0.167149	-0.151749	0.33157	0.214319	NA	NA	NA	NA	1	1	1	1	0.406987	0.432591	0.242425	0.344147
EB258632.1	Transcribed locus	Unregulated	0.479716	-0.151575	-0.21365	-0.00831088	2.5123	NA	NA	NA	0.665273	1	1	1	0.446963	0.550036	0.537236	0.56613
EB239852.1	Transcribed locus	Unregulated	-0.124508	-0.151561	0.114208	0.0411124	NA	NA	NA	NA	1	1	1	1	0.502796	0.416231	0.543441	1.00652
GD238654.1	PREDICTED: Aplysia californica serine/threonine-protein kinase RIO2-like (LOC101847255), mRNA	Unregulated	-0.0909953	-0.151547	-0.0492672	0.0482561	NA	NA	NA	NA	1	1	1	1	0.504392	0.465774	0.523812	0.52461
contig03525	Not Annotated	Unregulated	-0.0709595	-0.151444	-0.247053	0.0447895	NA	NA	NA	NA	1	1	1	1	0.65746	0.427803	0.293018	0.745175
EB336170.1	Transcribed locus	Unregulated	0.0916231	-0.151382	0.0551216	-0.00926255	NA	NA	NA	NA	1	1	1	1	0.718696	0.409295	1.08122	1.56889
EB225210.1	PREDICTED: Aplysia californica mucin-2-like (LOC101852613), mRNA	Unregulated	-0.0999292	-0.151341	0.0274311	-0.00729145	NA	NA	NA	NA	1	1	1	1	0.837193	0.386156	4.04483	5.30527
EB255086.1	PREDICTED: Aplysia californica PERQ amino acid-rich with GYF domain-containing protein 2-like (LOC101861097), mR	Unregulated	-0.0133086	-0.151311	-0.0555821	-0.270203	NA	NA	NA	NA	1	1	1	1	0.527281	0.492915	0.522719	0.440616
GD230164.1	PREDICTED: Aplysia californica zinc finger protein 511-like (LOC101860074), transcript variant X2, mRNA	Unregulated	-0.0224262	-0.151249	-0.0124212	0.0361103	NA	NA	NA	NA	1	1	1	1	0.558741	0.452949	0.559235	0.552601
FF072169.1	PREDICTED: Aplysia californica uncharacterized LOC101862730 (LOC101862730), mRNA	Unregulated	-0.255454	-0.151245	-0.0879314	0.0403926	2.51352	NA	NA	NA	0.816967	1	1	1	0.258515	0.420872	0.645771	0.908617
EB228768.1	PREDICTED: Aplysia californica calmodulin-lysine N-methyltransferase-like (LOC101855785), mRNA	Unregulated	-0.243973	-0.151243	0.0883124	-0.000642585	4.14236	NA	NA	NA	0.893159	1	1	1	0.256478	0.416342	0.680078	1.21356
EB237313.1	Transcribed locus	Unregulated	-0.20238	-0.151214	0.125645	0.00270813	NA	NA	NA	NA	1	1	1	1	0.334943	0.425254	0.489239	0.898396
EB251783.1	PREDICTED: Aplysia californica contactin-associated protein-like 2-like (LOC101853086), mRNA	Unregulated	-0.0644355	-0.151103	0.0405235	-0.0399065	NA	NA	NA	NA	1	1	1	1	0.693132	0.427386	0.77149	0.779389
EB257811.1	uncharacterized LOC101861744	Unregulated	-0.0219609	-0.151045	-0.0807776	-0.139685	NA	NA	NA	NA	1	1	1	1	0.5743	0.449342	0.526554	0.461678
EB242006.1	PREDICTED: Aplysia californica ATP-dependent Clp protease ATP-binding subunit clpX-like, mitochondrial-like(LOC	Unregulated	-0.0331314	-0.151041	0.0130797	-0.0104125	NA	NA	NA	NA	1	1	1	1	1.57553	0.406709	1.78947	1.84144
EB315676.1	Transcribed locus	Unregulated	-0.15129	-0.15095	0.123571	0.110805	NA	NA	NA	NA	1	1	1	1	0.434255	0.434946	0.48569	0.512808
EB228147.1	Transcribed locus	Maintenance	-0.331385	-0.150916	0.284173	0.046244	0.61334	NA	NA	NA	0.242129	1	1	1	0.224596	0.42994	0.262783	0.724499
EB304689.1	Transcribed locus	Unregulated	-0.194742	-0.150915	0.106876	0.00985264	NA	NA	NA	NA	1	1	1	1	0.342794	0.42472	0.550991	0.926405
EB257274.1	Transcribed locus	Unregulated	-0.209519	-0.150873	-0.0790974	0.0549697	NA	NA	NA	NA	1	1	1	1	0.24002	0.393368	1.14729	1.89434
EB251536.1	Transcribed locus	Maintenance	-0.296089	-0.150765	0.00630298	0.00706128	0.320575	NA	NA	NA	0.0652538	1	1	1	0.145788	0.396195	3.31623	3.3861
7.UF_CU.1818.C3_MINUS	nestin-like, transcript variant X4	Unregulated	-0.0545818	-0.150737	0.278206	0.138275	NA	NA	NA	NA	1	1	1	1	0.548883	0.532727	0.496784	0.535587
CK325364.1	Transcribed locus	Unregulated	-0.269977	-0.150688	-0.290212	0.00781439	NA	NA	NA	NA	1	1	1	1	0.36893	0.458702	0.357521	0.54614
EB300303.1	PREDICTED: Aplysia californica ras-specific guanine nucleotide-releasing factor 2-like (LOC101851437), mRNA	Unregulated	-0.272337	-0.150674	-0.116848	0.107009	0.77887	NA	NA	NA	0.43562	1	1	1	0.218372	0.415074	0.540984	0.592082
EB302543.1	PREDICTED: Aplysia californica uncharacterized LOC101853641 (LOC101853641), mRNA	Unregulated	-0.109972	-0.150669	-0.0518184	-0.0365425	NA	NA	NA	NA	1	1	1	1	0.694816	0.389319	2.39183	3.4321
EB258534.1	PREDICTED: Aplysia californica ubiquitin thioesterase zranb1-B-like (LOC101853132), transcript variant X1, mRNA	Unregulated	-0.128402	-0.150547	-0.0485163	-0.0543142	NA	NA	NA	NA	1	1	1	1	0.504703	0.402203	1.60697	1.48663
EB258981.1	Transcribed locus	Maintenance	-0.316865	-0.150464	-0.0872572	0.12859	0.399048	NA	NA	NA	0.102521	1	1	1	0.173268	0.413455	0.735983	0.49277
EB332377.1	PREDICTED: Aplysia californica trithorax group protein osa-like (LOC101860559), mRNA	Unregulated	0.0186685	-0.150445	-0.172981	0.0232685	NA	NA	NA	NA	1	1	1	1	0.525712	0.476805	0.4654	0.525123
FF076177.1	PREDICTED: Aplysia californica protein DJ-1-like (LOC101849766), transcript variant X1, mRNA	Unregulated	-0.0761252	-0.150416	0.0255496	0.0288298	NA	NA	NA	NA	1	1	1	1	0.769731	0.418239	1.13529	1.12911
EB198636.1	Transcribed locus	Unregulated	-0.0534267	-0.15025	0.179971	0.314724	NA	NA	NA	NA	1	1	1	1	0.53013	0.460029	0.437299	0.343647
EB252558.1	PREDICTED: Aplysia californica aspartate aminotransferase, mitochondrial-like (LOC101853462), mRNA	Unregulated	-0.230728	-0.150229	0.0280568	-0.0406401	NA	NA	NA	NA	1	1	1	1	0.293138	0.425664	0.892306	0.851503
EB345923.1	Transcribed locus	Unregulated	-0.0504067	-0.150132	-0.334311	0.0191512	NA	NA	NA	NA	1	1	1	1	0.530618	0.460792	0.335387	0.540999
CK328311.1	PREDICTED: Aplysia californica 5-azacytidine-induced protein 1-like (LOC101848110), mRNA	Unregulated	-0.105417	-0.150124	0.180635	0.0621502	NA	NA	NA	NA	1	1	1	1	0.535488	0.43279	0.381566	0.660706
EB257723.1	Transcribed locus	Unregulated	-0.226801	-0.150034	0.0574401	0.0955772	2.13281	NA	NA	NA	0.808687	1	1	1	0.228482	0.402744	1.45937	0.7856
EB238365.1	Transcribed locus	Maintenance	-0.328955	-0.150009	-0.074005	-0.0146671	0.508562	NA	NA	NA	0.169986	1	1	1	0.203742	0.426071	0.691242	0.941208
EB241626.1	PREDICTED: Aplysia californica uncharacterized LOC101863817 (LOC101863817), misc_RNA	Unregulated	-0.130274	-0.150005	0.0188274	-0.0224054	NA	NA	NA	NA	1	1	1	1	0.485854	0.414763	1.41339	1.40686
EB242225.1	PREDICTED: Aplysia californica serine/threonine-protein kinase MAK-like (LOC101859318), transcript variant X2, m	Unregulated	-0.031926	-0.150004	0.072814	-0.0761145	NA	NA	NA	NA	1	1	1	1	1.42205	0.412958	0.896512	0.868319
EB215419.1	PREDICTED: Aplysia californica nucleolin-like (LOC101864389), mRNA	Unregulated	-0.190379	-0.149991	-0.127379	0.0469712	NA	NA	NA	NA	1	1	1	1	0.263389	0.391226	0.526675	2.86274
EB256922.1	PREDICTED: Aplysia californica zinc finger protein 106-like (LOC101845761), transcript variant X2, mRNA	Unregulated	-0.153958	-0.149839	0.0472725	-0.124978	NA	NA	NA	NA	1	1	1	1	0.382916	0.399421	2.02907	0.533645
EB257702.1	PREDICTED: Aplysia californica uncharacterized LOC101855962 (LOC101855962), mRNA	Unregulated	-0.237586	-0.14976	0.189243	-0.0711222	NA	NA	NA	NA	1	1	1	1	0.308656	0.433279	0.368496	0.635927
CK323276.1	PREDICTED: Aplysia californica transcriptional adapter 2-beta-like (LOC101858504), mRNA	Unregulated	-0.156465	-0.149725	0.0167529	-0.0233202	NA	NA	NA	NA	1	1	1	1	0.351065	0.383281	9.35519	8.48192
GD228196.1	PREDICTED: Aplysia californica cell number regulator 10-like (LOC101863986), mRNA	Unregulated	-0.0552691	-0.14956	-0.0821975	0.319303	NA	NA	NA	NA	1	1	1	1	0.521846	0.467447	0.509033	0.360324
EB298874.1	PREDICTED: Aplysia californica ganglioside-induced differentiation-associated protein 1-like (LOC101850046), mRN	Unregulated	-0.036279	-0.149538	-0.121383	0.151502	NA	NA	NA	NA	1	1	1	1	0.538999	0.459963	0.483073	0.458362
EB311294.1	Transcribed locus	Unregulated	-0.0335102	-0.149488	-0.118225	-0.0383043	NA	NA	NA	NA	1	1	1	1	1.73791	0.409646	0.55798	1.63428
EB252586.1	PREDICTED: Aplysia californica proline dehydrogenase 1, mitochondrial-like (LOC101854040), mRNA	Unregulated	0.0394117	-0.149465	-0.22842	0.0379289	NA	NA	NA	NA	1	1	1	1	0.584796	0.447204	0.365347	0.58533
EB239884.1	CD109 antigen-like	Unregulated	0.0944197	-0.149434	-0.285521	0.245171	NA	NA	NA	NA	1	1	1	1	0.546018	0.535705	0.497875	0.509336
EB243540.1	Transcribed locus	Unregulated	-0.0183453	-0.149375	0.0126797	0.143026	NA	NA	NA	NA	1	1	1	1	4.50066	0.39603	4.62268	0.426727
EB254856.1	PREDICTED: Aplysia californica E3 ubiquitin-protein ligase Zswim2-like (LOC101852810), mRNA	Unregulated	-0.0363071	-0.14932	0.0266346	0.0618844	NA	NA	NA	NA	1	1	1	1	1.33743	0.415707	1.42085	1.01417
EB230594.1	PREDICTED: Aplysia californica atrial natriuretic peptide receptor 1-like (LOC101856317), mRNA	Unregulated	-0.223002	-0.149243	-0.0534461	-0.0454871	NA	NA	NA	NA	1	1	1	1	0.254697	0.413208	1.20711	1.34566
EB277030.1	PREDICTED: Aplysia californica lysine-specific demethylase 2A-like (LOC101849742), mRNA	Unregulated	-0.172851	-0.14922	0.00608823	0.0185304	NA	NA	NA	NA	1	1	1	1	0.305603	0.393775	5.92937	5.40036
EB252292.1	PREDICTED: Aplysia californica transient receptor potential cation channel trpm-like (LOC101850877), mRNA	Unregulated	-0.323979	-0.149155	-0.0471155	-0.075943	1.07737	NA	NA	NA	0.500041	1	1	1	0.272022	0.443123	0.604807	0.562694
EB244784.1	PREDICTED: Aplysia californica cholesterol 25-hydroxylase-like (LOC101858806), transcript variant X3, mRNA	Unregulated	-0.00405987	-0.149105	-0.093098	-0.0926722	NA	NA	NA	NA	1	1	1	1	0.565177	0.454278	0.509633	0.510511
EB245717.1	PREDICTED: Aplysia californica voltage-gated potassium channel subunit beta-2-like (LOC101861756), mRNA	Maintenance	-0.270592	-0.149092	-0.0508949	-0.0722261	NA	NA	NA	NA	0.969842	1	1	1	0.295571	0.439106	0.636427	0.594798
EB256305.1	PREDICTED: Aplysia californica uncharacterized LOC101862666 (LOC101862666), misc_RNA	Unregulated	-0.254546	-0.149013	0.0452546	-0.129102	0.864902	NA	NA	NA	0.508915	1	1	1	0.215285	0.413627	1.3507	0.494852
GD208617.1	Transcribed locus	Unregulated	-0.0566303	-0.148968	0.101028	0.0396838	NA	NA	NA	NA	1	1	1	1	0.600552	0.442587	0.5209	0.624244
EB241374.1	PREDICTED: Aplysia californica uncharacterized LOC101847581 (LOC101847581), mRNA	Unregulated	-0.102656	-0.148928	-0.190885	-0.00254541	NA	NA	NA	NA	1	1	1	1	0.64426	0.415968	0.312305	1.67913
EB244353.1	Transcribed locus	Maintenance	-0.264216	-0.148884	0.0716753	-0.00557833	0.320107	NA	NA	NA	0.0919297	1	1	1	0.140725	0.389861	1.89079	9.26544
EB240864.1	Transcribed locus	Unregulated	-0.0188372	-0.148882	0.0206496	-0.205022	NA	NA	NA	NA	1	1	1	1	0.548213	0.529227	0.549396	0.513808
EB286702.1	PREDICTED: Aplysia californica E3 ubiquitin-protein ligase MYLIP-like (LOC101858962), mRNA	Unregulated	-0.174501	-0.148775	-0.0639495	-0.14243	NA	NA	NA	NA	1	1	1	1	0.463145	0.47747	0.515849	0.480844
EB259182.1	Transcribed locus	Unregulated	-0.143851	-0.148668	-0.0379114	0.0029491	NA	NA	NA	NA	1	1	1	1	0.410355	0.380348	9.6036	23.0016
EB294863.1	Transcribed locus	Unregulated	-0.193535	-0.148666	-0.078516	0.0132866	NA	NA	NA	NA	1	1	1	1	0.29413	0.41241	0.92947	2.07254
EB243847.1	PREDICTED: Aplysia californica uncharacterized LOC101851031 (LOC101851031), transcript variant X1, mRNA	Unregulated	-0.15266	-0.148641	-0.00553515	-0.0615005	NA	NA	NA	NA	1	1	1	1	0.387622	0.404175	3.48906	1.57945
contig03941	Not Annotated	Maintenance	-0.364649	-0.148604	-0.0879978	0.044346	0.195556	NA	NA	NA	0.00312165	1	1	1	0.0972151	0.404688	0.938652	2.16711
CK328499.1	wiskott-Aldrich syndrome protein family member 2-like	Unregulated	0.103635	-0.148586	-0.0151445	-0.13269	NA	NA	NA	NA	1	1	1	1	0.501196	0.453158	0.56834	0.469874
EB265356.1	PREDICTED: Aplysia californica cell division cycle protein 20 homolog (LOC101854906), mRNA	Unregulated	-0.149088	-0.148584	-0.112349	0.101691	NA	NA	NA	NA	1	1	1	1	0.436463	0.43748	0.512195	0.538494
CK327741.1	rasGAP-activating-like protein 1	Unregulated	-0.213376	-0.148532	-0.260806	-0.0413806	NA	NA	NA	NA	1	1	1	1	0.323589	0.43223	0.273146	0.787992
GD191291.1	PREDICTED: Aplysia californica protein SREK1IP1-like (LOC101863057), mRNA	Unregulated	0.0526008	-0.148524	0.293179	-0.0265753	NA	NA	NA	NA	1	1	1	1	0.692622	0.435671	0.259489	0.754143
EB349198.1	protein Gawky-like, transcript variant X3	Unregulated	-0.0943859	-0.148522	-0.0527758	-0.012903	NA	NA	NA	NA	1	1	1	1	0.606518	0.429322	0.797675	0.954524
EB321821.1	Transcribed locus	Unregulated	-0.186681	-0.148505	-0.0807279	0.0722671	NA	NA	NA	NA	1	1	1	1	0.296087	0.408395	0.99408	1.15644
FF072725.1	Transcribed locus	Unregulated	-0.122422	-0.148439	0.164476	0.221371	NA	NA	NA	NA	1	1	1	1	0.485483	0.468756	0.458849	0.4209
FF067034.1	Transcribed locus	Unregulated	-0.0541273	-0.148348	-0.0506127	0.083231	NA	NA	NA	NA	1	1	1	1	0.796013	0.429889	0.804817	0.653524
EB294815.1	PREDICTED: Aplysia californica uncharacterized LOC101845620 (LOC101845620), mRNA	Unregulated	0.023825	-0.148309	0.0953008	0.0405454	NA	NA	NA	NA	1	1	1	1	0.528443	0.498733	0.51641	0.526877
GD210515.1	PREDICTED: Aplysia californica uncharacterized LOC101850702 (LOC101850702), misc_RNA	Unregulated	-0.211204	-0.148282	-0.00581662	-0.133646	NA	NA	NA	NA	1	1	1	1	0.375268	0.447134	0.611054	0.466694
EB230648.1	PREDICTED: Aplysia californica mucin-5AC-like (LOC101852839), mRNA	Unregulated	-0.137883	-0.148251	-0.0294838	-0.0854993	NA	NA	NA	NA	1	1	1	1	0.454397	0.388001	8.77934	1.48509
EB341531.1	PREDICTED: Aplysia californica putative molluscan insulin-related peptide(s) receptor-like (LOC101863259), mRNA	Unregulated	-0.031237	-0.148225	-0.251932	0.00895724	NA	NA	NA	NA	1	1	1	1	0.787335	0.434369	0.287858	0.823355
FF062712.1	PREDICTED: Aplysia californica cyclin-I-like (LOC101847777), mRNA	Unregulated	0.0650588	-0.148217	0.166709	0.289088	NA	NA	NA	NA	1	1	1	1	0.515635	0.480152	0.471405	0.405112
EB242531.1	Transcribed locus	Unregulated	-0.00967068	-0.148072	-0.0163321	-0.139446	NA	NA	NA	NA	1	1	1	1	0.53626	0.465997	0.534521	0.472122
EB293081.1	PREDICTED: Aplysia californica serine/threonine-protein kinase VRK1-like (LOC101848651), mRNA	Unregulated	-0.0791608	-0.148016	-0.0110052	0.047091	NA	NA	NA	NA	1	1	1	1	0.576326	0.441476	0.679234	0.640132
EB194931.1	Transcribed locus	Maintenance	-0.295207	-0.147956	0.236672	0.087038	2.66579	NA	NA	NA	0.80097	1	1	1	0.295984	0.445587	0.345755	0.540829
GD196812.1	PREDICTED: Aplysia californica uncharacterized LOC101858747 (LOC101858747), transcript variant X1, mRNA	Unregulated	0.0182304	-0.147849	-0.157076	0.248252	NA	NA	NA	NA	1	1	1	1	0.536877	0.513474	0.511796	0.478943
EB288601.1	PREDICTED: Aplysia californica mediator of DNA damage checkpoint protein 1-like (LOC101855063), mRNA	Unregulated	-0.156895	-0.147725	0.337292	0.0259392	NA	NA	NA	NA	1	1	1	1	0.440527	0.451107	0.291099	0.582106
EB258261.1	PREDICTED: Aplysia californica 1-phosphatidylinositol 4,5-bisphosphate phosphodiesterase beta-4-like (LOC1018518	Unregulated	0.184141	-0.1474	0.53345	0.139795	NA	NA	NA	NA	1	1	1	1	0.501494	0.513504	0.362642	0.515705
EB243463.1	PREDICTED: Aplysia californica protein zwilch homolog (LOC101848807), mRNA	Unregulated	-0.0876998	-0.147353	0.00914948	0.136991	NA	NA	NA	NA	1	1	1	1	0.705285	0.425765	1.27615	0.459079
EB260527.1	PREDICTED: Aplysia californica uncharacterized LOC101855753 (LOC101855753), transcript variant X1, mRNA	Unregulated	-0.0228127	-0.147279	0.12103	0.0107791	NA	NA	NA	NA	1	1	1	1	1.13324	0.42783	0.515879	1.17555
EB349134.1	Transcribed locus	Unregulated	-0.26648	-0.147265	0.0089231	0.115292	1.53373	NA	NA	NA	0.693472	1	1	1	0.252089	0.431901	0.969616	0.527251
PEG002-C-003149-302_MINUS	plexin domain-containing protein 1-like, transcript variant X3	Unregulated	-0.232491	-0.14726	-0.205061	-0.045675	NA	NA	NA	NA	0.916124	1	1	1	0.247068	0.421447	0.287379	1.26542
GD226878.1	PREDICTED: Aplysia californica alpha-actinin, sarcomeric-like (LOC101852687), mRNA	Unregulated	0.0693518	-0.14724	-0.153805	0.122266	NA	NA	NA	NA	1	1	1	1	0.519021	0.464314	0.459881	0.483137
GD218152.1	PREDICTED: Aplysia californica splicing factor 3A subunit 1-like (LOC101864227), mRNA	Unregulated	0.0941667	-0.147027	0.222482	-0.0510209	NA	NA	NA	NA	1	1	1	1	0.516721	0.451682	0.375536	0.56494
7.UF_CU.3.C1252	Not Annotated	Unregulated	-0.191791	-0.147011	-0.0424504	-0.0479779	NA	NA	NA	NA	1	1	1	1	0.321416	0.426133	1.096	1.056
CK325282.1	PREDICTED: Aplysia californica beta-lactamase domain-containing protein 2-like (LOC101850142), mRNA	Unregulated	-0.0356176	-0.146998	-0.402903	0.0851471	NA	NA	NA	NA	1	1	1	1	0.523231	0.478494	0.342796	0.508108
EB324708.1	PREDICTED: Aplysia californica uncharacterized LOC101861258 (LOC101861258), mRNA	Unregulated	-0.00432584	-0.146989	0.142801	0.17501	NA	NA	NA	NA	1	1	1	1	0.55484	0.45902	0.463153	0.434327
EB260101.1	uncharacterized protein KIAA2012 homolog	Unregulated	-0.231987	-0.146862	0.0779991	-0.00999636	NA	NA	NA	NA	0.960225	1	1	1	0.252081	0.423969	0.830021	1.55268
EB193181.1	PREDICTED: Aplysia californica GATA-binding factor 2-like (LOC101858034), mRNA	Unregulated	-0.00290052	-0.146838	0.0887923	-0.146359	NA	NA	NA	NA	1	1	1	1	0.533589	0.507682	0.524299	0.507835
EB230730.1	PREDICTED: Aplysia californica integrin beta pat-3-like (LOC101846338), mRNA	Unregulated	-0.0137398	-0.146832	0.0862482	0.129527	NA	NA	NA	NA	1	1	1	1	0.526575	0.477495	0.507547	0.486752
EB260751.1	Transcribed locus	Unregulated	-0.146873	-0.146684	0.0138478	-0.282935	NA	NA	NA	NA	1	1	1	1	0.452965	0.453288	0.578675	0.330706
EB234247.1	PREDICTED: Aplysia californica pre-rRNA-processing protein TSR2 homolog (LOC101861121), mRNA	Unregulated	-0.0377177	-0.146641	0.0395386	-0.0821355	NA	NA	NA	NA	1	1	1	1	0.976827	0.431159	0.953	0.695562
EB298505.1	PREDICTED: Aplysia californica F-box/LRR-repeat protein 6-like (LOC101858360), mRNA	Unregulated	-0.137113	-0.146569	0.0169278	-0.0217774	NA	NA	NA	NA	1	1	1	1	0.458727	0.425981	1.40208	1.3886
EB232233.1	PREDICTED: Aplysia californica E3 ubiquitin-protein ligase MYLIP-like (LOC101858962), mRNA	Unregulated	-0.0666213	-0.146451	0.0584827	-0.07677	NA	NA	NA	NA	1	1	1	1	0.658505	0.439187	0.679322	0.624956
EB233443.1	PREDICTED: Aplysia californica CAS1 domain-containing protein 1-like (LOC101848454), mRNA	Unregulated	-0.11845	-0.146439	0.0454849	0.00199254	NA	NA	NA	NA	1	1	1	1	0.550638	0.422938	1.33084	1.84037
EB229029.1	Transcribed locus	Unregulated	-0.108083	-0.146395	-0.0253646	-0.0920153	NA	NA	NA	NA	1	1	1	1	0.617346	0.422932	1.6434	0.746342
EB253286.1	Transcribed locus	Unregulated	-0.213235	-0.14625	0.0477427	-0.020458	NA	NA	NA	NA	1	1	1	1	0.24047	0.415496	1.93603	2.98369
EB247455.1	PREDICTED: Aplysia californica ubiquitin carboxyl-terminal hydrolase 36-like (LOC101854788), transcript variant	Unregulated	-0.252256	-0.146206	0.0287832	-0.0512915	0.366076	NA	NA	NA	0.147248	1	1	1	0.150698	0.403053	6.76093	3.67515
EB244308.1	PREDICTED: Aplysia californica ribosome biogenesis protein TSR3 homolog (LOC101858918), transcript variant X1, m	Unregulated	-0.160965	-0.146173	0.0283122	-0.0679423	NA	NA	NA	NA	1	1	1	1	0.381172	0.42608	1.4017	0.944313
EB303546.1	Transcribed locus	Unregulated	-0.209263	-0.146108	0.0769552	0.0208349	NA	NA	NA	NA	1	1	1	1	0.238758	0.413578	1.21639	3.60288
EB314396.1	PREDICTED: Aplysia californica uncharacterized LOC101850275 (LOC101850275), transcript variant X3, mRNA	Unregulated	-0.193667	-0.146095	0.0418963	-0.00165219	NA	NA	NA	NA	1	1	1	1	0.27463	0.415978	2.17021	3.3989
GR212357.1	Transcribed locus	Unregulated	0.000286883	-0.145949	0.0653782	0.120145	NA	NA	NA	NA	1	1	1	1	0.613666	0.45034	0.561727	0.485497
EB256751.1	PREDICTED: Aplysia californica max-interacting protein 1-like (LOC101848160), transcript variant X1, mRNA	Unregulated	-0.307495	-0.145835	0.00906946	0.0697909	0.336796	NA	NA	NA	0.0677175	1	1	1	0.152842	0.42149	2.30877	1.11808
EB310671.1	Transcribed locus	Unregulated	0.0102679	-0.145825	0.17054	-0.0766836	NA	NA	NA	NA	1	1	1	1	4.38912	0.413888	0.322185	1.27573
EB254482.1	PREDICTED: Aplysia californica UPF0668 protein C10orf76 homolog (LOC101854195), mRNA	Unregulated	0.0555728	-0.145823	-0.343674	-0.00278666	NA	NA	NA	NA	1	1	1	1	0.525999	0.46565	0.334796	0.539772
EB254361.1	PREDICTED: Aplysia californica PDF receptor-like (LOC101853624), mRNA	Unregulated	-0.118394	-0.145541	-0.117802	0.0936119	NA	NA	NA	NA	1	1	1	1	0.519491	0.43531	0.52069	0.621856
EB323047.1	PREDICTED: Aplysia californica putative GPI-anchored protein PB15E9.01c-like (LOC101846086), mRNA	Unregulated	-0.172263	-0.145538	0.045135	-0.0337995	NA	NA	NA	NA	1	1	1	1	0.314695	0.414695	2.57351	3.30426
EB321907.1	PREDICTED: Aplysia californica ATP-binding cassette sub-family G member 1-like (LOC101862516), transcript varian	Unregulated	-0.112624	-0.14551	0.018493	-0.00172005	NA	NA	NA	NA	1	1	1	1	0.520935	0.4405	0.793449	0.814629
GD230263.1	Transcribed locus	Unregulated	-0.0232213	-0.145263	0.1517	0.281861	NA	NA	NA	NA	1	1	1	1	0.537243	0.466231	0.461938	0.370866
FF064850.1	PREDICTED: Aplysia californica uncharacterized LOC101850936 (LOC101850936), misc_RNA	Unregulated	-0.0133545	-0.145233	0.504508	-0.14584	NA	NA	NA	NA	1	1	1	1	0.653067	0.645812	0.571891	0.645746
EB239138.1	Transcribed locus	Unregulated	-0.228336	-0.145129	-0.0329779	-0.0218105	0.539941	NA	NA	NA	0.350626	1	1	1	0.171473	0.406172	7.86164	10.9134
EB350805.1	Transcribed locus	Unregulated	-0.13574	-0.145115	0.0926822	0.0436713	NA	NA	NA	NA	1	1	1	1	0.471145	0.404775	1.24303	6.47367
EB247899.1	PREDICTED: Aplysia californica uncharacterized LOC101852307 (LOC101852307), transcript variant X5, mRNA	Unregulated	-0.25583	-0.145049	0.0948288	-0.0633911	0.86002	NA	NA	NA	0.504521	1	1	1	0.215462	0.428075	0.714069	1.07068
EB324888.1	PREDICTED: Aplysia californica nuclear export mediator factor NEMF-like (LOC101854089), mRNA	Unregulated	-0.00754416	-0.145036	0.173077	-0.00497875	NA	NA	NA	NA	1	1	1	1	0.767058	0.443016	0.394052	0.766133
CK322031.1	PREDICTED: Aplysia californica ankyrin repeat domain-containing protein 29-like (LOC101845904), mRNA	Unregulated	-0.0128715	-0.144939	0.00441413	0.166868	NA	NA	NA	NA	1	1	1	1	0.704247	0.445568	0.701622	0.409787
EB322700.1	PREDICTED: Aplysia californica sodium-dependent multivitamin transporter-like (LOC101859323), mRNA	Unregulated	-0.029481	-0.144927	-0.256831	-0.0301592	NA	NA	NA	NA	1	1	1	1	0.553316	0.459741	0.367746	0.55259
CNSN01-F-034730-501_MINUS	Not Annotated	Unregulated	-0.0259006	-0.14487	-0.0374975	0.0313982	NA	NA	NA	NA	1	1	1	1	4.54201	0.416008	3.49087	4.05782
EB326558.1	PREDICTED: Aplysia californica major antigen-like (LOC101855047), mRNA	Unregulated	-0.286256	-0.144862	0.0642625	0.026692	0.472286	NA	NA	NA	0.194909	1	1	1	0.183427	0.428235	1.07101	1.6821
EB257786.1	PREDICTED: Aplysia californica mesocentin-like (LOC101847080), transcript variant X2, mRNA	Unregulated	-0.102711	-0.144851	0.0519472	0.105738	NA	NA	NA	NA	1	1	1	1	0.50807	0.453071	0.569185	0.503835
FF061308.1	uncharacterized LOC101858692	Unregulated	-0.253035	-0.144683	0.0774762	0.00278969	NA	NA	NA	NA	1	1	1	1	0.301983	0.444882	0.59694	0.734185
EB322153.1	Transcribed locus	Unregulated	-0.114793	-0.144619	-0.151925	0.0708108	NA	NA	NA	NA	1	1	1	1	0.564707	0.431006	0.407277	0.925025
EB345807.1	PREDICTED: Aplysia californica uncharacterized LOC101853496 (LOC101853496), transcript variant X2, mRNA	Unregulated	0.113415	-0.14458	-0.0261771	-0.00022326	NA	NA	NA	NA	1	1	1	1	0.505329	0.446786	0.673932	0.694098
EB341269.1	osteopetrosis-associated transmembrane protein 1-like	Unregulated	-0.226009	-0.144539	-0.00123334	0.0358369	NA	NA	NA	NA	1	1	1	1	0.274455	0.434776	1.25159	1.10789
EB350822.1	PREDICTED: Aplysia californica uncharacterized LOC101851495 (LOC101851495), transcript variant X3, mRNA	Unregulated	-0.256964	-0.144521	0.176502	0.0019312	1.86604	NA	NA	NA	0.754228	1	1	1	0.251462	0.437098	0.363646	1.09376
EB332102.1	Transcribed locus	Unregulated	-0.196602	-0.144518	-0.0710346	-0.0289171	NA	NA	NA	NA	1	1	1	1	0.28345	0.426822	1.08496	2.0118
EB319651.1	Transcribed locus	Unregulated	-0.150893	-0.144346	0.0622926	-0.0368779	NA	NA	NA	NA	1	1	1	1	0.416549	0.435659	0.869982	1.0814
EB348910.1	Transcribed locus	Unregulated	0.00925075	-0.144316	0.0145218	0.0506131	NA	NA	NA	NA	1	1	1	1	0.725101	0.445893	0.714717	0.660912
EB289004.1	PREDICTED: Aplysia californica meiosis arrest female protein 1-like (LOC101856947), transcript variant X3, mRNA	Unregulated	-0.210041	-0.144302	0.0177914	-0.0741236	NA	NA	NA	NA	1	1	1	1	0.31685	0.439577	0.943098	0.701388
EB334033.1	PREDICTED: Aplysia californica F-box/LRR-repeat protein 8-like (LOC101859003), mRNA	Unregulated	-0.0379766	-0.144285	-0.0912205	0.00853716	NA	NA	NA	NA	1	1	1	1	0.688153	0.445969	0.559694	0.723185
EB304655.1	Transcribed locus	Unregulated	-0.252549	-0.144201	0.0383956	0.0208699	0.827897	NA	NA	NA	0.49409	1	1	1	0.211305	0.42961	1.58837	1.92287
EB299463.1	Transcribed locus	Unregulated	-0.0654731	-0.144188	0.0736539	-0.119551	NA	NA	NA	NA	1	1	1	1	0.948802	0.433506	0.857098	0.534611
EB325769.1	Transcribed locus	Unregulated	-0.011074	-0.14418	0.0527892	-0.0979379	NA	NA	NA	NA	1	1	1	1	0.679067	0.448127	0.622814	0.534376
EB259029.1	PREDICTED: Aplysia californica structural maintenance of chromosomes protein 2-like (LOC101864084), mRNA	Unregulated	-0.200087	-0.14404	0.179365	0.0218753	NA	NA	NA	NA	1	1	1	1	0.331552	0.440361	0.366059	0.935731
contig01030	Not Annotated	Unregulated	-0.0923644	-0.14395	-0.0237379	-0.0924672	NA	NA	NA	NA	1	1	1	1	0.924117	0.42328	3.55575	0.920362
GD211402.1	Transcribed locus	Unregulated	-0.0340388	-0.143934	0.0157428	-0.0230459	NA	NA	NA	NA	1	1	1	1	1.0219	0.438232	1.09171	1.07645
EB233424.1	Transcribed locus	Unregulated	-0.230118	-0.143912	0.00902866	0.0120961	0.617685	NA	NA	NA	0.407579	1	1	1	0.180587	0.416971	8.68372	8.68108
EB277451.1	PREDICTED: Aplysia californica A-kinase anchor protein 10, mitochondrial-like (LOC101860918), mRNA	Unregulated	-0.0811497	-0.143881	0.0603661	0.00114362	NA	NA	NA	NA	1	1	1	1	0.624132	0.443541	0.693011	0.831767
EB339546.1	Transcribed locus	Unregulated	-0.177469	-0.143838	0.0555142	0.0235568	NA	NA	NA	NA	1	1	1	1	0.351477	0.436711	0.945398	1.21202
EB248950.1	uncharacterized LOC101850529	Unregulated	-0.0882964	-0.143824	-0.0165656	-0.0519704	NA	NA	NA	NA	1	1	1	1	0.649807	0.439776	1.0063	0.851018
EB240724.1	PREDICTED: Aplysia californica nuclear pore complex protein Nup98-Nup96-like (LOC101849536), transcript variant	Unregulated	-0.0615867	-0.143811	-0.0316847	-0.0243591	NA	NA	NA	NA	1	1	1	1	0.523652	0.466631	0.53525	0.53803
EB304108.1	PREDICTED: Aplysia californica uncharacterized LOC101856522 (LOC101856522), mRNA	Maintenance	-0.275821	-0.143809	0.0526704	-0.0310991	0.228967	NA	NA	NA	0.0247415	1	1	1	0.109974	0.411434	5.21284	11.6245
EZ114792.1	PREDICTED: Aplysia californica uncharacterized LOC101846026 (LOC101846026), mRNA	Unregulated	-0.0799249	-0.143786	-0.130615	-0.312053	NA	NA	NA	NA	1	1	1	1	0.558516	0.450611	0.470945	0.278992
EB338059.1	Transcribed locus	Unregulated	-0.138061	-0.143779	-0.284077	0.0485315	NA	NA	NA	NA	1	1	1	1	0.457281	0.445971	0.272472	0.683873
EB349923.1	Transcribed locus	Unregulated	-0.0921458	-0.143739	-0.286694	-0.0935828	NA	NA	NA	NA	1	1	1	1	0.552134	0.448001	0.282948	0.548484
EB234684.1	PREDICTED: Aplysia californica glycosyltransferase-like domain-containing protein 2-like (LOC101848181), transcr	Unregulated	0.0495574	-0.143621	-0.0229288	-0.0275396	NA	NA	NA	NA	1	1	1	1	0.847001	0.440822	0.956569	0.949888
EB255730.1	PREDICTED: Aplysia californica early endosome antigen 1-like (LOC101848654), mRNA	Unregulated	-0.151733	-0.143421	0.100784	-0.0442576	NA	NA	NA	NA	1	1	1	1	0.409735	0.436355	0.637441	1.16688
GD195000.1	PREDICTED: Aplysia californica uncharacterized LOC101848978 (LOC101848978), mRNA	Unregulated	-0.184304	-0.143409	-0.0621008	0.11318	NA	NA	NA	NA	1	1	1	1	0.371771	0.445273	0.672171	0.517913
EB337954.1	PREDICTED: Aplysia californica uncharacterized LOC101857266 (LOC101857266), mRNA	Unregulated	-0.15264	-0.143329	-0.102801	-0.176382	NA	NA	NA	NA	1	1	1	1	0.450126	0.459567	0.500657	0.427426
EB340403.1	PREDICTED: Aplysia californica uncharacterized LOC101846021 (LOC101846021), mRNA	Unregulated	-0.0733033	-0.143284	0.0543384	-0.104887	NA	NA	NA	NA	1	1	1	1	1.44285	0.425318	2.19017	0.754054
EB235383.1	Transcribed locus	Unregulated	-0.276384	-0.143265	0.19985	0.00110507	NA	NA	NA	NA	0.978431	1	1	1	0.303782	0.451088	0.377463	0.652124
EB254221.1	PREDICTED: Aplysia californica tectonin beta-propeller repeat-containing protein 2-like (LOC101859416), transcri	Unregulated	-0.147348	-0.143145	0.0397616	-0.0321946	NA	NA	NA	NA	1	1	1	1	0.431768	0.442492	0.867129	0.907947
FF061900.1	Aplysia californica Mnk (LOC100533401), mRNA	Unregulated	0.0383155	-0.143136	-0.235456	0.0148331	NA	NA	NA	NA	1	1	1	1	0.525555	0.474161	0.417508	0.52973
EB313728.1	Transcribed locus	Maintenance	-0.339104	-0.14309	-0.0448051	0.149108	0.330471	NA	NA	NA	0.0456616	1	1	1	0.154312	0.436937	1.18958	0.416875
EB241033.1	Transcribed locus	Maintenance	-0.337406	-0.142981	0.00240092	0.0429132	0.188503	NA	NA	NA	0.00387613	1	1	1	0.093553	0.425036	6.2918	3.42269
EB315468.1	Transcribed locus	Unregulated	-0.172821	-0.14296	0.0350326	-0.0263234	NA	NA	NA	NA	1	1	1	1	0.351354	0.437143	1.32827	1.44483
FF061609.1	PREDICTED: Aplysia californica 1-acyl-sn-glycerol-3-phosphate acyltransferase epsilon-like (LOC101854086), trans	Unregulated	-0.144151	-0.142942	0.0777549	-0.00523491	NA	NA	NA	NA	1	1	1	1	0.468383	0.469406	0.512351	0.536691
GD224013.1	PREDICTED: Aplysia californica carbohydrate sulfotransferase 11-like (LOC101857414), mRNA	Unregulated	-0.140762	-0.142844	-0.065536	-0.0272723	NA	NA	NA	NA	1	1	1	1	0.439947	0.429598	1.49997	3.14893
FF069575.1	PREDICTED: Aplysia californica F-box only protein 32-like (LOC101845448), mRNA	Unregulated	-0.0501923	-0.14281	-0.335138	-0.0784636	NA	NA	NA	NA	1	1	1	1	0.542476	0.461753	0.31603	0.521151
EB229615.1	PREDICTED: Aplysia californica uncharacterized LOC101857052 (LOC101857052), transcript variant X4, mRNA	Unregulated	-0.0574176	-0.14281	-0.0796851	-0.0659858	NA	NA	NA	NA	1	1	1	1	0.698893	0.44628	0.619924	0.668721
EB294670.1	PREDICTED: Aplysia californica uncharacterized LOC101862292 (LOC101862292), mRNA	Unregulated	-0.056178	-0.142697	0.0021995	0.0844476	NA	NA	NA	NA	1	1	1	1	0.841642	0.442533	1.05343	0.67441
EB331950.1	PREDICTED: Aplysia californica uncharacterized LOC101848066 (LOC101848066), mRNA	Unregulated	-0.112675	-0.142679	0.0351397	-0.0426616	NA	NA	NA	NA	1	1	1	1	0.558103	0.440412	1.11021	1.0616
EB254462.1	PREDICTED: Aplysia californica 3-hydroxy-3-methylglutaryl-coenzyme A reductase-like (LOC101846499), transcript v	Maintenance	-0.317344	-0.142675	-0.0499837	0.0628811	0.406833	NA	NA	NA	0.107634	1	1	1	0.175437	0.439144	1.07322	0.949625
EB333704.1	PREDICTED: Aplysia californica bifunctional protein NCOAT-like (LOC101851767), mRNA	Unregulated	-0.220629	-0.142665	-0.0334494	0.036491	NA	NA	NA	NA	1	1	1	1	0.248204	0.435171	1.75792	1.72342
GD197782.1	Transcribed locus	Unregulated	0.0377276	-0.142604	-0.0975481	-0.0223992	NA	NA	NA	NA	1	1	1	1	1.4192	0.437531	0.684717	1.61371
EB233721.1	Transcribed locus	Unregulated	-0.0947054	-0.142545	0.0773534	-0.0391688	NA	NA	NA	NA	1	1	1	1	0.698094	0.438462	0.845862	1.3119
EB316438.1	PREDICTED: Aplysia californica protein-glutamine gamma-glutamyltransferase K-like (LOC101850744), mRNA	Unregulated	-0.0399562	-0.142521	0.131531	-0.145218	NA	NA	NA	NA	1	1	1	1	0.533858	0.467448	0.476187	0.465372
GD191484.1	malignant fibrous histiocytoma-amplified sequence 1 homolog	Unregulated	0.025487	-0.142501	0.147691	-0.00236324	NA	NA	NA	NA	1	1	1	1	0.94116	0.444093	0.431147	0.984648
EB344371.1	Transcribed locus	Unregulated	-0.0271427	-0.142447	-0.0502626	-0.147931	NA	NA	NA	NA	1	1	1	1	1.87178	0.436327	1.38764	0.415153
CK322941.1	PREDICTED: Aplysia californica zinc finger protein 729-like (LOC101863892), mRNA	Unregulated	-0.143486	-0.142319	-0.00680828	-0.0518466	NA	NA	NA	NA	1	1	1	1	0.444289	0.446939	0.824859	0.728378
EB237171.1	Transcribed locus	Unregulated	-0.132265	-0.142313	-0.2928	-0.0151796	NA	NA	NA	NA	1	1	1	1	0.469242	0.4573	0.320574	0.587422
GD193317.1	delta-like protein 4, transcript variant X1	Unregulated	-0.00648796	-0.142273	-0.0442693	-0.370594	NA	NA	NA	NA	1	1	1	1	0.545792	0.527241	0.54508	0.450188
EB275319.1	Transcribed locus	Unregulated	-0.112345	-0.142238	0.123811	0.333278	NA	NA	NA	NA	1	1	1	1	0.492271	0.474015	0.48582	0.357534
EB237107.1	Transcribed locus	Unregulated	-0.229727	-0.142233	0.12147	0.0797024	1.82801	NA	NA	NA	0.774966	1	1	1	0.22702	0.435531	0.54694	0.992304
FF079195.1	Transcribed locus	Unregulated	0.053902	-0.142153	0.13813	0.243986	NA	NA	NA	NA	1	1	1	1	0.523443	0.471206	0.474401	0.402431
EB282500.1	PREDICTED: Aplysia californica UDP-N-acetylglucosamine--peptide N-acetylglucosaminyltransferase 110 kDa subunit-	Unregulated	-0.0995568	-0.142151	-0.107758	0.00732986	NA	NA	NA	NA	1	1	1	1	0.763167	0.434407	0.67001	3.17449
EB245111.1	Transcribed locus	Unregulated	-0.22062	-0.142146	0.0137837	-0.0160068	NA	NA	NA	NA	1	1	1	1	0.326776	0.448418	0.768734	0.772522
EB305873.1	Transcribed locus	Unregulated	-0.175532	-0.141992	0.0055604	-0.0183834	NA	NA	NA	NA	1	1	1	1	0.385593	0.448304	0.793978	0.788403
EB241786.1	PREDICTED: Aplysia californica uncharacterized LOC101858483 (LOC101858483), mRNA	Unregulated	-0.124496	-0.141935	0.122032	-0.0194486	NA	NA	NA	NA	1	1	1	1	0.510863	0.441365	0.521424	1.41979
FF080755.1	laminin subunit alpha-like	Unregulated	-0.121844	-0.141906	-0.0143855	-0.154329	NA	NA	NA	NA	1	1	1	1	0.504329	0.445833	0.945463	0.41556
CK324847.1	PREDICTED: Aplysia californica septin-11-like (LOC101862197), transcript variant X4, mRNA	Unregulated	0.0237593	-0.141861	0.00434088	0.123183	NA	NA	NA	NA	1	1	1	1	0.525096	0.481427	0.526352	0.490967
EB249718.1	Transcribed locus	Unregulated	-0.171167	-0.141811	0.134807	-0.0154505	NA	NA	NA	NA	1	1	1	1	0.399638	0.45025	0.463935	0.728555
EB251129.1	PREDICTED: Aplysia californica uncharacterized LOC101846298 (LOC101846298), mRNA	Unregulated	0.0648028	-0.14179	0.283491	0.199581	NA	NA	NA	NA	1	1	1	1	0.523024	0.467346	0.366344	0.422764
FF078544.1	Transcribed locus	Maintenance	-0.238099	-0.141787	0.127885	-0.0374758	NA	NA	NA	NA	0.977784	1	1	1	0.261602	0.443582	0.490954	1.07288
GD227070.1	PREDICTED: Aplysia californica frizzled-8-like (LOC101857643), mRNA	Unregulated	-0.0249674	-0.141779	-0.0664636	0.0440699	NA	NA	NA	NA	1	1	1	1	0.926298	0.446217	0.730949	0.845512
EB332173.1	Transcribed locus	Maintenance	-0.326003	-0.141762	-0.104385	0.0706755	0.435936	NA	NA	NA	0.120331	1	1	1	0.185549	0.444173	0.587551	0.788885
EB235560.1	Transcribed locus	Unregulated	0.0230928	-0.141748	-0.0987852	-0.00513637	NA	NA	NA	NA	1	1	1	1	0.558477	0.462096	0.503567	0.561654
CK323232.1	PREDICTED: Aplysia californica uncharacterized LOC101850711 (LOC101850711), mRNA	Unregulated	-0.217646	-0.141692	-0.13796	-0.0396543	NA	NA	NA	NA	1	1	1	1	0.253953	0.439382	0.455239	1.62122
EB265091.1	Transcribed locus	Unregulated	-0.158937	-0.141669	-0.0580643	-0.0109268	NA	NA	NA	NA	1	1	1	1	0.363611	0.435737	1.69699	3.59063
EB249545.1	Transcribed locus	Unregulated	-0.157956	-0.141653	-0.0773862	-0.0115142	NA	NA	NA	NA	1	1	1	1	0.434126	0.455619	0.547931	0.615756
FF061387.1	PREDICTED: Aplysia californica arsenite methyltransferase-like (LOC101862980), transcript variant X2, mRNA	Unregulated	-0.222477	-0.141597	0.0205439	0.0387225	NA	NA	NA	NA	1	1	1	1	0.294124	0.445782	1.0017	0.930887
EB243482.1	PREDICTED: Aplysia californica schlafen family member 11-like (LOC101852919), transcript variant X1, mRNA	Unregulated	-0.194142	-0.14157	0.0756811	-0.0922886	NA	NA	NA	NA	1	1	1	1	0.305582	0.441775	0.872293	0.721601
EB244102.1	PREDICTED: Aplysia californica protein FAM207A-like (LOC101845852), transcript variant X5, mRNA	Unregulated	-0.0649648	-0.141543	-0.136105	-0.138094	NA	NA	NA	NA	1	1	1	1	0.787339	0.445777	0.461595	0.455708
FF073006.1	PREDICTED: Aplysia californica uncharacterized LOC101848986 (LOC101848986), mRNA	Maintenance	-0.299298	-0.141514	0.097299	0.0372016	0.356868	NA	NA	NA	0.0877721	1	1	1	0.157576	0.43908	0.74381	1.87966
CK324054.1	PREDICTED: Aplysia californica centrosomal protein of 95 kDa-like (LOC101862752), mRNA	Unregulated	-0.0490641	-0.141499	0.0507362	0.014361	NA	NA	NA	NA	1	1	1	1	2.20389	0.435979	2.08368	3.84449
EB290844.1	Transcribed locus	Unregulated	-0.185696	-0.141453	0.124305	0.307778	NA	NA	NA	NA	1	1	1	1	0.42059	0.46223	0.479152	0.32831
GD210751.1	PREDICTED: Aplysia californica peroxisomal acyl-coenzyme A oxidase 1-like (LOC101850154), transcript variant X5,	Unregulated	-0.238358	-0.141428	-0.0466371	0.0871211	NA	NA	NA	NA	1	1	1	1	0.377096	0.462294	0.545903	0.514999
CK323524.1	PREDICTED: Aplysia californica transmembrane protein 134-like (LOC101849563), mRNA	Unregulated	-0.258307	-0.141424	-0.18588	0.0137554	NA	NA	NA	NA	0.915239	1	1	1	0.274356	0.448445	0.363787	0.85643
EB343909.1	PREDICTED: Aplysia californica uncharacterized LOC101850299 (LOC101850299), mRNA	Unregulated	-0.256701	-0.141321	0.117606	-0.0608221	NA	NA	NA	NA	0.992233	1	1	1	0.284132	0.449571	0.506279	0.684611
GD221767.1	PREDICTED: Aplysia californica uncharacterized LOC101847320 (LOC101847320), mRNA	Unregulated	-0.110192	-0.141114	0.0115464	-0.0275485	NA	NA	NA	NA	1	1	1	1	0.504945	0.454671	0.640554	0.633392
EB329727.1	PREDICTED: Aplysia californica uncharacterized LOC101857261 (LOC101857261), transcript variant X3, mRNA	Unregulated	0.0372016	-0.141081	0.135314	-0.138736	NA	NA	NA	NA	1	1	1	1	0.668819	0.452635	0.463048	0.456815
EB229510.1	PREDICTED: Aplysia californica G patch domain-containing protein 1-like (LOC101863788), transcript variant X2, m	Unregulated	-0.0948059	-0.141064	0.0328857	-0.0909391	NA	NA	NA	NA	1	1	1	1	0.694124	0.443958	1.35069	0.723574
EB289065.1	uncharacterized LOC106011389	Unregulated	-0.00867613	-0.141049	0.0075425	-0.0259387	NA	NA	NA	NA	1	1	1	1	1.90059	0.44277	1.86102	1.70477
EB256161.1	PREDICTED: Aplysia californica exocyst complex component 2-like (LOC101850343), mRNA	Unregulated	-0.117524	-0.141026	0.0677032	0.118425	NA	NA	NA	NA	1	1	1	1	0.548927	0.443975	0.946838	0.543818
EB345320.1	PREDICTED: Aplysia californica serine/threonine-protein kinase RIO1-like (LOC101845822), mRNA	Unregulated	-0.00599925	-0.141016	0.0252568	0.0108759	NA	NA	NA	NA	1	1	1	1	0.550291	0.465569	0.545175	0.549381
CNSN01-C-006672-501	uncharacterized LOC106013218	Unregulated	-0.0687535	-0.140955	0.0151726	0.000227337	NA	NA	NA	NA	1	1	1	1	0.678831	0.449697	0.836232	0.855476
EB253969.1	Transcribed locus	Unregulated	0.304668	-0.140936	-0.0318699	0.114196	NA	NA	NA	NA	1	1	1	1	0.462707	0.519581	0.539921	0.526303
EB233640.1	PREDICTED: Aplysia californica uncharacterized LOC101848916 (LOC101848916), mRNA	Unregulated	-0.0378018	-0.140925	-0.00714032	-0.236985	NA	NA	NA	NA	1	1	1	1	0.757808	0.450429	0.802847	0.3043
FF063345.1	PREDICTED: Aplysia californica centrin-2-like (LOC101854621), mRNA	Unregulated	0.0164623	-0.140909	-0.0136581	0.174977	NA	NA	NA	NA	1	1	1	1	0.605132	0.457349	0.602709	0.415941
EB258515.1	Transcribed locus	Unregulated	-0.0965077	-0.140853	-0.0510814	-0.134146	NA	NA	NA	NA	1	1	1	1	0.752365	0.442131	1.48752	0.473338
EB318270.1	Transcribed locus	Unregulated	-0.0233544	-0.140841	0.00483222	-0.119653	NA	NA	NA	NA	1	1	1	1	0.756419	0.451292	0.766698	0.498762
EB259272.1	PREDICTED: Aplysia californica nucleolar and coiled-body phosphoprotein 1-like (LOC101846284), mRNA	Unregulated	-0.0133123	-0.140805	0.419669	-0.00423127	NA	NA	NA	NA	1	1	1	1	0.530326	0.504045	0.388448	0.530719
EB317462.1	PREDICTED: Aplysia californica uncharacterized LOC101850692 (LOC101850692), mRNA	Unregulated	-0.123495	-0.140597	-0.0413187	-0.18327	NA	NA	NA	NA	1	1	1	1	0.490934	0.482448	0.521844	0.45952
EB195783.1	Transcribed locus	Unregulated	-0.180353	-0.140592	0.00597882	0.0629209	NA	NA	NA	NA	1	1	1	1	0.293071	0.43998	4.55019	1.75977
EB254588.1	Transcribed locus	Unregulated	-0.26475	-0.140519	0.0424561	-0.0255976	0.758353	NA	NA	NA	0.436305	1	1	1	0.212486	0.445741	1.2695	1.49527
EB192394.1	PREDICTED: Aplysia californica uncharacterized LOC101859062 (LOC101859062), mRNA	Unregulated	-0.0241701	-0.14046	-0.0325407	-0.0366261	NA	NA	NA	NA	1	1	1	1	0.536949	0.469866	0.533724	0.533201
EB285867.1	PREDICTED: Aplysia californica serine/threonine-protein phosphatase 4 regulatory subunit 4-like (LOC101851385),	Unregulated	-0.161047	-0.140418	-0.0202266	0.0785134	NA	NA	NA	NA	1	1	1	1	0.407856	0.451138	0.814448	0.635662
EB258983.1	cdc42 homolog	Unregulated	-0.104886	-0.140401	-0.0152812	0.0661476	NA	NA	NA	NA	1	1	1	1	0.516412	0.455245	0.650096	0.587881
EB243879.1	tubulin beta-4B chain-like	Unregulated	0.0477081	-0.140354	-0.0107329	0.13114	NA	NA	NA	NA	1	1	1	1	0.58124	0.458101	0.603181	0.470229
7.UF_CU.9684.C1	Not Annotated	Unregulated	-0.0596383	-0.140187	-0.0893128	0.0274829	NA	NA	NA	NA	1	1	1	1	0.672637	0.452526	0.579931	0.75354
CNSN01-F-079186-501	Not Annotated	Unregulated	-0.0543817	-0.140133	0.00397792	-0.0243239	NA	NA	NA	NA	1	1	1	1	1.5588	0.444708	2.699	2.40769
EB262725.1	PREDICTED: Aplysia californica RNA-binding protein 40-like (LOC101853456), transcript variant X2, mRNA	Unregulated	-0.105307	-0.140104	0.0206517	-0.0396816	NA	NA	NA	NA	1	1	1	1	0.519967	0.454896	0.668284	0.648854
EB333284.1	Transcribed locus	Unregulated	-0.253426	-0.140036	-0.091071	-0.00500461	1.80057	NA	NA	NA	0.749019	1	1	1	0.247429	0.449319	0.660719	1.19294
EB326869.1	Transcribed locus	Unregulated	-0.186028	-0.13998	0.105669	0.122678	NA	NA	NA	NA	1	1	1	1	0.245174	0.438967	0.876142	0.600602
EB277887.1	PREDICTED: Aplysia californica mini-chromosome maintenance complex-binding protein-like (LOC101850317), mRNA	Unregulated	-0.0485383	-0.139925	-0.0456485	-0.0695093	NA	NA	NA	NA	1	1	1	1	0.762679	0.45198	0.765708	0.67963
EB257663.1	PREDICTED: Aplysia californica RPA-interacting protein A-like (LOC101860831), transcript variant X2, mRNA	Unregulated	-0.262085	-0.139912	-0.00886853	-0.0482513	0.511009	NA	NA	NA	0.264557	1	1	1	0.182083	0.445307	2.94866	1.84415
EB253241.1	PREDICTED: Aplysia californica uncharacterized LOC101862361 (LOC101862361), misc_RNA	Unregulated	-0.01738	-0.139833	-0.225049	-0.149613	NA	NA	NA	NA	1	1	1	1	0.603698	0.458825	0.366397	0.446377
EB346086.1	PREDICTED: Aplysia californica uncharacterized LOC101854258 (LOC101854258), mRNA	Unregulated	-0.108174	-0.139604	-0.0246348	0.0335633	NA	NA	NA	NA	1	1	1	1	0.608596	0.449019	1.53289	1.44531
EB340920.1	PREDICTED: Aplysia californica kidney mitochondrial carrier protein 1-like (LOC101853353), transcript variant X2	Unregulated	-0.0916867	-0.13953	-0.0991007	0.0064227	NA	NA	NA	NA	1	1	1	1	0.745962	0.44906	0.67857	1.80692
EB340951.1	PREDICTED: Aplysia californica kidney mitochondrial carrier protein 1-like (LOC101853353), transcript variant X2	Unregulated	-0.0684144	-0.139502	-0.107583	0.0282712	NA	NA	NA	NA	1	1	1	1	1.11435	0.448365	0.63737	1.92926
EB256265.1	PREDICTED: Aplysia californica omega-amidase NIT2-like (LOC101864375), mRNA	Unregulated	-0.0874814	-0.139407	0.0045965	0.0302497	NA	NA	NA	NA	1	1	1	1	0.513202	0.465177	0.556067	0.551491
EB256649.1	fibroleukin-like	Unregulated	-0.0117364	-0.139403	0.198107	0.00414048	NA	NA	NA	NA	1	1	1	1	0.587062	0.460938	0.399114	0.587564
EB231611.1	PREDICTED: Aplysia californica transmembrane protein 184B-like (LOC101845474), mRNA	Unregulated	-0.18419	-0.139361	-0.551255	0.0852393	NA	NA	NA	NA	1	1	1	1	0.489057	0.505514	0.332617	0.520934
EB247897.1	Transcribed locus	Unregulated	-0.112101	-0.13936	0.0180766	-0.0530376	NA	NA	NA	NA	1	1	1	1	0.698094	0.445335	6.54228	2.95601
EB281157.1	Transcribed locus	Unregulated	-0.0165037	-0.139354	0.0084521	-0.0704861	NA	NA	NA	NA	1	1	1	1	5.25153	0.446179	5.46877	1.61833
EB252540.1	PREDICTED: Aplysia californica sorting nexin-29-like (LOC101851443), mRNA	Unregulated	-0.129368	-0.13932	0.106593	-0.0589291	NA	NA	NA	NA	1	1	1	1	0.4976	0.449046	0.648812	1.3068
EB321864.1	PREDICTED: Aplysia californica uncharacterized LOC101856168 (LOC101856168), misc_RNA	Unregulated	-0.221323	-0.139283	-0.226966	0.0989627	NA	NA	NA	NA	1	1	1	1	0.343619	0.456073	0.339143	0.534507
FF072447.1	PREDICTED: Aplysia californica protein lifeguard 4-like (LOC101850785), mRNA	Unregulated	0.0421112	-0.139156	-0.279139	0.0112952	NA	NA	NA	NA	1	1	1	1	0.529775	0.471877	0.377482	0.536687
EB259680.1	PREDICTED: Aplysia californica microtubule-associated protein futsch-like (LOC101852467), mRNA	Unregulated	0.0454031	-0.139051	-0.0304837	-0.128557	NA	NA	NA	NA	1	1	1	1	0.649434	0.4564	0.667938	0.47548
EB314491.1	Transcribed locus	Maintenance	-0.326988	-0.13903	-0.0842879	0.0384982	0.28245	NA	NA	NA	0.029023	1	1	1	0.134694	0.450072	0.908711	1.89171
GD209947.1	Transcribed locus	Unregulated	-0.138645	-0.139022	0.216192	-0.0481275	NA	NA	NA	NA	1	1	1	1	0.459792	0.459337	0.371446	0.586052
EB234584.1	Transcribed locus	Unregulated	0.134005	-0.138957	-0.0757925	-0.0996596	NA	NA	NA	NA	1	1	1	1	0.469641	0.452388	0.786235	0.628747
CK323511.1	Transcribed locus	Unregulated	0.0357615	-0.13894	0.164946	0.0381386	NA	NA	NA	NA	1	1	1	1	0.889272	0.453673	0.393191	0.876171
EB340303.1	PREDICTED: Aplysia californica protein FAM194A-like (LOC101855743), mRNA	Unregulated	-0.168857	-0.138927	0.0595447	-0.0134696	NA	NA	NA	NA	1	1	1	1	0.342052	0.450462	1.37564	2.55351
FF068280.1	Transcribed locus	Unregulated	-0.0266913	-0.138852	0.0723685	0.019044	NA	NA	NA	NA	1	1	1	1	0.887107	0.454146	0.688475	0.905074
GD197612.1	PREDICTED: Aplysia californica uncharacterized LOC101848986 (LOC101848986), mRNA	Unregulated	-0.121652	-0.13882	-0.0383664	-0.018846	NA	NA	NA	NA	1	1	1	1	0.539093	0.451462	1.63122	2.01512
EB251824.1	PREDICTED: Aplysia californica uncharacterized LOC101860300 (LOC101860300), mRNA	Unregulated	0.0385274	-0.138759	-0.0192861	0.00468628	NA	NA	NA	NA	1	1	1	1	1.06061	0.45326	1.16317	1.22326
EB305991.1	PREDICTED: Aplysia californica plexin A3-like (LOC101858408), mRNA	Unregulated	-0.0526953	-0.138743	-0.0432135	-0.0912637	NA	NA	NA	NA	1	1	1	1	1.46459	0.451561	1.65254	0.806839
EB253164.1	Transcribed locus	Unregulated	0.0678655	-0.138649	-0.131139	0.0480344	NA	NA	NA	NA	1	1	1	1	0.87089	0.453337	0.48036	1.05196
EB315699.1	PREDICTED: Aplysia californica 1-phosphatidylinositol 4,5-bisphosphate phosphodiesterase beta-1-like (LOC1018589	Unregulated	-0.0938886	-0.138626	0.0373421	-0.0119792	NA	NA	NA	NA	1	1	1	1	1.11326	0.449358	5.81156	10.5297
EB293583.1	Transcribed locus	Unregulated	-0.191777	-0.138589	-0.0115401	-0.00901701	NA	NA	NA	NA	1	1	1	1	0.27562	0.45146	3.44488	3.58364
EB251075.1	PREDICTED: Aplysia californica repressor of RNA polymerase III transcription MAF1 homolog (LOC101856446), transc	Unregulated	-0.20486	-0.138585	-0.143552	0.0915144	NA	NA	NA	NA	1	1	1	1	0.264112	0.452078	0.429975	0.825865
EB250707.1	Transcribed locus	Unregulated	-0.0506262	-0.138567	-0.175244	0.021609	NA	NA	NA	NA	1	1	1	1	1.73599	0.451953	0.322427	2.63906
EB243860.1	Transcribed locus	Unregulated	-0.166044	-0.138547	0.0439812	-0.0449195	NA	NA	NA	NA	1	1	1	1	0.349878	0.452238	1.77054	1.77212
AY956294.1	Aplysia californica ELAV 2-like protein (LOC100533384), mRNA	Unregulated	0.0401528	-0.138534	-0.183041	-0.0132498	NA	NA	NA	NA	1	1	1	1	1.12373	0.453749	0.339448	1.31078
BF707990.1	PREDICTED: Aplysia californica high affinity cAMP-specific and IBMX-insensitive 3',5'-cyclic phosphodiesterase 8	Unregulated	0.0134195	-0.138534	0.0778474	-0.0446714	NA	NA	NA	NA	1	1	1	1	1.02335	0.454522	0.697545	0.88817
EB198221.1	PREDICTED: Aplysia californica cytochrome P450 1A1-like (LOC101860083), transcript variant X2, mRNA	Unregulated	-0.0728036	-0.138505	0.0473814	0.0854294	NA	NA	NA	NA	1	1	1	1	0.81055	0.453952	1.01297	0.715947
EB296603.1	Transcribed locus	Maintenance	-0.258613	-0.138417	-0.0872284	-0.0983784	0.947722	NA	NA	NA	0.539327	1	1	1	0.223023	0.453841	0.743271	0.661882
EB299260.1	Transcribed locus	Unregulated	-0.0209116	-0.138399	0.0157503	-0.0415428	NA	NA	NA	NA	1	1	1	1	2.7985	0.452703	2.85257	2.08389
EF015585.1	Aplysia californica pannexin 9 (LOC100533215), mRNA	Unregulated	-0.0534592	-0.138392	-0.0729087	0.0157646	NA	NA	NA	NA	1	1	1	1	0.859986	0.454822	0.735434	1.04644
FF074752.1	PREDICTED: Aplysia californica protein C8orf37 homolog (LOC101846722), transcript variant X9, mRNA	Unregulated	-0.20677	-0.138179	0.0428126	-0.0316888	NA	NA	NA	NA	1	1	1	1	0.314073	0.45546	0.910339	0.979139
GD239958.1	Transcribed locus	Unregulated	-0.12753	-0.138164	0.297612	0.33458	NA	NA	NA	NA	1	1	1	1	0.564153	0.56288	0.526417	0.513255
FF061577.1	PREDICTED: Aplysia californica protein SON-like (LOC101845203), transcript variant X4, mRNA	Unregulated	-0.129365	-0.138109	0.110735	0.00153714	NA	NA	NA	NA	1	1	1	1	0.472729	0.459915	0.500843	0.628889
EB333770.1	Transcribed locus	Unregulated	-0.268638	-0.138012	0.102826	-0.0652066	0.452938	NA	NA	NA	0.203536	1	1	1	0.174348	0.454632	0.718673	1.37603
GR215617.1	Transcribed locus	Unregulated	-0.124609	-0.137994	0.0111418	-0.107884	NA	NA	NA	NA	1	1	1	1	0.523974	0.455002	2.20876	0.639177
GD193195.1	PREDICTED: Aplysia californica elongation factor 1-alpha-like (LOC101850460), transcript variant X2, mRNA	Unregulated	0.0591005	-0.137971	-0.0469253	-0.0408997	NA	NA	NA	NA	1	1	1	1	0.527773	0.469537	0.533029	0.53652
EB255516.1	PREDICTED: Aplysia californica transcription activator BRG1-like (LOC101849377), mRNA	Unregulated	-0.229765	-0.137905	0.0822668	-0.0431124	NA	NA	NA	NA	1	1	1	1	0.311401	0.457114	0.611536	0.742758
AY231295.1	Aplysia californica PRQFVamide precursor protein (LOC100533301), mRNA	Unregulated	-0.888445	-0.137798	0.280824	0.820955	NA	NA	NA	NA	1	1	1	1	1.05192	1.15732	1.15398	1.06857
EB244751.1	PREDICTED: Aplysia californica uncharacterized LOC101846415 (LOC101846415), mRNA	Unregulated	0.0209934	-0.137712	0.1396	-0.0586633	NA	NA	NA	NA	1	1	1	1	1.15534	0.45668	0.45072	0.888467
EB214103.1	Transcribed locus	Unregulated	-0.110968	-0.137709	0.0557283	-0.0216529	NA	NA	NA	NA	1	1	1	1	0.491465	0.468019	0.532853	0.54886
EB256588.1	PREDICTED: Aplysia californica signal-induced proliferation-associated 1-like protein 2-like (LOC101856009), tra	Unregulated	-0.074728	-0.137617	-0.0888519	-0.00304067	NA	NA	NA	NA	1	1	1	1	0.82043	0.456895	0.704967	1.37763
GD230959.1	PREDICTED: Aplysia californica echinoderm microtubule-associated protein-like 1-like (LOC101855006), partial mRN	Unregulated	-0.238629	-0.137605	0.0425497	0.0839109	2.11448	NA	NA	NA	0.797268	1	1	1	0.238617	0.456847	1.30652	0.804163
EB253532.1	PREDICTED: Aplysia californica dentin sialophosphoprotein-like (LOC101849957), transcript variant X1, mRNA	Maintenance	-0.286068	-0.137605	0.0815139	0.00647871	0.347159	NA	NA	NA	0.0923705	1	1	1	0.152567	0.456679	1.06129	3.54818
EB258768.1	atrial natriuretic peptide receptor 3-like	Unregulated	0.136824	-0.137556	-0.109771	-0.0960862	NA	NA	NA	NA	1	1	1	1	0.459747	0.458236	0.521326	0.558036
GD197030.1	Transcribed locus	Unregulated	-0.20714	-0.137525	-0.0134079	0.0958047	NA	NA	NA	NA	1	1	1	1	0.279807	0.457159	1.70117	0.704982
EB338800.1	Transcribed locus	Unregulated	-0.273901	-0.137514	0.111569	-0.0535352	2.55354	NA	NA	NA	0.807064	1	1	1	0.275579	0.458258	0.517887	0.683426
FF066781.1	Transcribed locus	Unregulated	-0.232767	-0.137409	-0.0490253	0.0766034	NA	NA	NA	NA	0.991177	1	1	1	0.25751	0.45763	1.07437	0.815272
EB290869.1	PREDICTED: Aplysia californica histidine protein methyltransferase 1 homolog (LOC101857590), mRNA	Unregulated	-0.226091	-0.137408	0.0200526	-0.0455883	NA	NA	NA	NA	1	1	1	1	0.264607	0.457632	1.36346	1.13882
7.UF_CU.9795.C1	microtubule-associated protein futsch-like	Unregulated	-0.0596419	-0.13737	0.160234	0.0873576	NA	NA	NA	NA	1	1	1	1	0.72794	0.458096	0.407599	0.615345
EB244449.1	Transcribed locus	Unregulated	-0.0204781	-0.137281	0.0177293	-0.215126	NA	NA	NA	NA	1	1	1	1	0.613337	0.461555	0.611045	0.370412
FF068665.1	PREDICTED: Aplysia californica replication protein A 70 kDa DNA-binding subunit-like (LOC101859277), mRNA	Unregulated	-0.166095	-0.137247	0.0633655	0.0859898	NA	NA	NA	NA	1	1	1	1	0.397016	0.458452	0.696603	0.614646
GD223333.1	synaptotagmin-7-like	Unregulated	-0.0839513	-0.137242	0.166805	0.0532767	NA	NA	NA	NA	1	1	1	1	0.705973	0.458205	0.379372	0.920911
EB329318.1	Transcribed locus	Unregulated	-0.15435	-0.137213	-0.0139653	-0.0447685	NA	NA	NA	NA	1	1	1	1	0.393659	0.458498	1.93595	1.46671
GD210953.1	PREDICTED: Aplysia californica exocyst complex component 2-like (LOC101850343), mRNA	Unregulated	-0.131136	-0.137186	0.124914	0.0440017	NA	NA	NA	NA	1	1	1	1	0.495695	0.459004	0.53827	2.48304
EB320853.1	uncharacterized LOC106013681	Unregulated	0.124679	-0.137177	-0.187394	-0.171074	NA	NA	NA	NA	1	1	1	1	0.479103	0.46767	0.424028	0.437226
FF070117.1	Transcribed locus	Unregulated	-0.190047	-0.137135	0.153658	0.0435154	NA	NA	NA	NA	1	1	1	1	0.417941	0.46682	0.451587	0.547361
7.UF_CU.12130.C1	methionine aminopeptidase 1-like	Unregulated	-0.0312988	-0.137101	0.107163	-0.18107	NA	NA	NA	NA	1	1	1	1	0.826238	0.45878	0.542817	0.370039
EB244717.1	Transcribed locus	Unregulated	0.231283	-0.137091	0.128879	0.2305	NA	NA	NA	NA	1	1	1	1	0.439118	0.48757	0.491981	0.439934
EB289553.1	Transcribed locus	Unregulated	-0.0522281	-0.136945	-0.00711341	-0.0144089	NA	NA	NA	NA	1	1	1	1	1.15409	0.459446	1.59649	1.58494
EB235561.1	Transcribed locus	Unregulated	-0.265615	-0.136944	0.215434	0.0054747	NA	NA	NA	NA	1	1	1	1	0.303779	0.460319	0.353394	0.68037
EB252598.1	PREDICTED: Aplysia californica alpha-mannosidase 2-like (LOC101849737), mRNA	Unregulated	0.0841648	-0.136927	-0.0914512	-0.00414224	NA	NA	NA	NA	1	1	1	1	0.713385	0.459248	0.663668	1.22498
EB244963.1	PREDICTED: Aplysia californica ras-related protein Rab-39B-like (LOC101856746), transcript variant X1, mRNA	Maintenance	-0.301846	-0.136831	0.0185912	0.0581132	0.560482	NA	NA	NA	0.243509	1	1	1	0.204887	0.459518	1.11334	0.875429
EB231050.1	Transcribed locus	Maintenance	-0.324872	-0.136738	0.0721719	0.209597	1.49181	NA	NA	NA	0.622448	1	1	1	0.29432	0.463613	0.54335	0.384793
EB251329.1	PREDICTED: Aplysia californica nuclear autoantigenic sperm protein-like (LOC101855674), mRNA	Unregulated	-0.04333	-0.136713	0.0976618	-0.00370985	NA	NA	NA	NA	1	1	1	1	1.53366	0.460726	0.713299	2.10245
EB256569.1	PREDICTED: Aplysia californica multidrug resistance-associated protein 4-like (LOC101861224), mRNA	Unregulated	-0.0119337	-0.136712	0.15669	-0.0945311	NA	NA	NA	NA	1	1	1	1	0.549238	0.469384	0.452846	0.504877
EB196903.1	PREDICTED: Aplysia californica ADP-ribosylation factor-like protein 1-like (LOC101851043), mRNA	Unregulated	0.0519742	-0.136636	0.125729	-0.00131496	NA	NA	NA	NA	1	1	1	1	0.561535	0.464296	0.477187	0.586369
EB257603.1	Transcribed locus	Unregulated	-0.208687	-0.13658	0.0572519	-0.0559593	NA	NA	NA	NA	1	1	1	1	0.297356	0.460476	0.928883	0.948316
EB245956.1	Transcribed locus	Unregulated	0.0669388	-0.136579	-0.00457476	0.0369716	NA	NA	NA	NA	1	1	1	1	0.587539	0.461331	0.654691	0.634019
EB256269.1	PREDICTED: Aplysia californica dentin sialophosphoprotein-like (LOC101863476), transcript variant X2, mRNA	Unregulated	-0.218943	-0.136557	0.209639	0.0414721	NA	NA	NA	NA	1	1	1	1	0.294532	0.460313	0.308557	0.952216
FF080753.1	PREDICTED: Aplysia californica charged multivesicular body protein 3-like (LOC101854699), mRNA	Unregulated	-0.130634	-0.136535	0.0287262	0.0426148	NA	NA	NA	NA	1	1	1	1	0.475508	0.470823	0.539607	0.535479
FF065262.1	Transcribed locus	Unregulated	-0.117979	-0.136516	-0.179399	0.0503639	NA	NA	NA	NA	1	1	1	1	0.52096	0.460349	0.361704	0.855914
GD191480.1	PREDICTED: Aplysia californica calpain small subunit 1-like (LOC101851482), transcript variant X1, mRNA	Unregulated	0.080342	-0.136513	0.0325159	-0.00226604	NA	NA	NA	NA	1	1	1	1	0.613557	0.460316	0.747885	0.79263
GD224340.1	PREDICTED: Aplysia californica microtubule-associated protein futsch-like (LOC101845664), transcript variant X4,	Unregulated	-0.00963594	-0.136508	0.033494	-0.0391865	NA	NA	NA	NA	1	1	1	1	1.03867	0.460382	0.94261	0.923233
GD219414.1	PREDICTED: Aplysia californica enolase-like (LOC101859459), transcript variant X2, mRNA	Unregulated	-0.0410246	-0.136494	0.210719	0.270341	NA	NA	NA	NA	1	1	1	1	0.538656	0.470091	0.411205	0.367806
EB277890.1	PREDICTED: Aplysia californica tyrosine-protein phosphatase non-receptor type 9-like (LOC101845017), mRNA	Unregulated	-0.0128477	-0.136434	0.0289654	-0.103673	NA	NA	NA	NA	1	1	1	1	0.704152	0.46091	0.681596	0.527766
CK325388.1	PREDICTED: Aplysia californica uncharacterized LOC101861560 (LOC101861560), transcript variant X2, mRNA	Unregulated	-0.0150742	-0.136422	-0.155842	-0.0521368	NA	NA	NA	NA	1	1	1	1	1.1964	0.460915	0.404411	0.94723
EB281585.1	Transcribed locus	Unregulated	-0.0291054	-0.13642	0.118523	-0.0760187	NA	NA	NA	NA	1	1	1	1	0.898987	0.460521	0.513264	0.683704
EB238314.1	PREDICTED: Aplysia californica endoplasmic reticulum-Golgi intermediate compartment protein3-like (LOC101855989	Unregulated	-0.0532776	-0.136375	-0.0134109	0.0245228	NA	NA	NA	NA	1	1	1	1	2.1779	0.463796	4.26737	3.81645
EB254538.1	Transcribed locus	Unregulated	-0.225012	-0.136241	0.053367	-0.0386302	NA	NA	NA	NA	1	1	1	1	0.258606	0.462233	1.12484	1.33096
EB229070.1	PREDICTED: Aplysia californica cornifelin homolog (LOC101852059), mRNA	Unregulated	-0.13967	-0.136225	0.135827	-0.0579069	NA	NA	NA	NA	1	1	1	1	0.447816	0.462946	0.46469	1.26172
EB232001.1	carboxy-terminal domain RNA polymerase II polypeptide A small phosphatase 1-like, transcript variant X2	Unregulated	-0.187504	-0.136206	-0.130734	-0.0182143	NA	NA	NA	NA	1	1	1	1	0.322654	0.462191	0.483794	1.45569
EB325028.1	PREDICTED: Aplysia californica uncharacterized LOC101859384 (LOC101859384), transcript variant X4, mRNA	Maintenance	-0.342853	-0.136192	-0.0685326	0.0164734	0.22495	NA	NA	NA	0.00869331	1	1	1	0.110674	0.464246	1.34159	3.2375
7.UF_CU.2849.C1	Not Annotated	Unregulated	-0.0201866	-0.136051	-0.0170137	0.0444743	NA	NA	NA	NA	1	1	1	1	4.4009	0.465903	4.4288	2.77088
EB327878.1	Transcribed locus	Unregulated	-0.12578	-0.136041	-0.0173527	-0.0588233	NA	NA	NA	NA	1	1	1	1	0.523118	0.464586	2.62989	1.47575
EB234392.1	Transcribed locus	Unregulated	-0.0727478	-0.136015	-0.00873961	-0.0287234	NA	NA	NA	NA	1	1	1	1	0.61292	0.461528	0.728272	0.711917
EU369738.1	PREDICTED: Aplysia californica glutamate receptor 9 (GluR9), mRNA	Unregulated	-0.0440073	-0.135941	-0.104073	-0.158991	NA	NA	NA	NA	1	1	1	1	0.687498	0.461661	0.531933	0.419059
EB254216.1	PREDICTED: Aplysia californica discoidin domain-containing receptor 2-like (LOC101848256), mRNA	Unregulated	-0.220034	-0.135914	0.0290708	0.0600441	NA	NA	NA	NA	1	1	1	1	0.367722	0.463708	0.598265	0.569449
MCCN20-F-112862-501	centrosomal protein of 290 kDa-like	Unregulated	-0.0225214	-0.135741	0.0695622	-0.100751	NA	NA	NA	NA	1	1	1	1	1.21934	0.463371	0.827908	0.619979
EB321376.1	PREDICTED: Aplysia californica putative protein tag-278-like (LOC101855840), mRNA	Unregulated	-3.61225e-05	-0.135709	-0.259703	-0.0353588	NA	NA	NA	NA	1	1	1	1	0.588639	0.578667	0.555357	0.588401
EB242408.1	PREDICTED: Aplysia californica 39S ribosomal protein L18, mitochondrial-like (LOC101847171), mRNA	Unregulated	-0.0487396	-0.13569	0.0131718	-0.0190277	NA	NA	NA	NA	1	1	1	1	2.03588	0.467077	3.34012	3.24038
EZ114609.1	PREDICTED: Aplysia californica translationally-controlled tumor protein homolog (LOC101863001), transcript varia	Unregulated	-0.00576653	-0.135584	0.0753139	-0.0865132	NA	NA	NA	NA	1	1	1	1	0.52871	0.501925	0.520393	0.517122
EB324440.1	Transcribed locus	Maintenance	-0.312536	-0.135484	0.0325661	-0.0362823	0.375211	NA	NA	NA	0.0895388	1	1	1	0.165465	0.46559	1.48439	1.45281
FF074044.1	Transcribed locus	Unregulated	-0.165113	-0.135406	0.0901396	0.0812742	NA	NA	NA	NA	1	1	1	1	0.373854	0.465059	0.706795	0.780199
EB241649.1	synaptic vesicle 2-related protein-like	Unregulated	-0.0705239	-0.135399	0.00667708	0.00353211	NA	NA	NA	NA	1	1	1	1	1.47029	0.469561	4.39263	4.56088
EB245901.1	Transcribed locus	Maintenance	-0.331644	-0.13536	-0.116315	-0.0433229	0.189336	NA	NA	NA	0.00433875	1	1	1	0.0939673	0.471425	0.639038	3.66703
EB239610.1	PREDICTED: Aplysia californica protein FAM192A-like (LOC101859272), mRNA	Unregulated	-0.128287	-0.13533	0.0574941	0.0273704	NA	NA	NA	NA	1	1	1	1	0.491889	0.465027	0.955445	1.2373
EB278710.1	Transcribed locus	Maintenance	-0.275397	-0.135329	0.0908355	0.0144898	0.739623	NA	NA	NA	0.40782	1	1	1	0.21619	0.465017	0.686561	1.31414
EB230793.1	PREDICTED: Aplysia californica protein canopy homolog 3-like (LOC101856010), mRNA	Unregulated	-0.260284	-0.135251	-0.0968185	-0.0862211	0.849102	NA	NA	NA	0.492055	1	1	1	0.217476	0.466198	0.679758	0.77016
EB200144.1	uncharacterized LOC101850623	Unregulated	-0.0507544	-0.135238	0.0256852	0.0501146	NA	NA	NA	NA	1	1	1	1	4.85674	0.474949	10.4227	4.92874
EB279813.1	Transcribed locus	Unregulated	-0.0288411	-0.135233	-0.167013	0.119279	NA	NA	NA	NA	1	1	1	1	0.610882	0.464282	0.422852	0.487412
EB230019.1	PREDICTED: Aplysia californica serine/threonine-protein kinase 35-like (LOC101864023), transcript variant X3, mR	Unregulated	-0.0911582	-0.135217	-0.148695	0.013563	NA	NA	NA	NA	1	1	1	1	0.514357	0.467218	0.453491	0.570209
EB238760.1	Transcribed locus	Unregulated	-0.185807	-0.135156	0.0101958	0.0442138	NA	NA	NA	NA	1	1	1	1	0.271106	0.472262	5.85824	3.24462
EB250728.1	PREDICTED: Aplysia californica methylated-DNA--protein-cysteine methyltransferase-like (LOC101850092), transcrip	Unregulated	-0.110265	-0.135111	0.0642132	-0.0654194	NA	NA	NA	NA	1	1	1	1	0.895839	0.480091	5.15785	4.98681
EB343846.1	kinesin-like protein klp-3	Unregulated	-0.101684	-0.135077	-0.0332662	-0.00222815	NA	NA	NA	NA	1	1	1	1	0.732251	0.469835	2.31137	3.08163
EB340520.1	PREDICTED: Aplysia californica E3 ubiquitin-protein ligase RNF103-like (LOC101849543), mRNA	Unregulated	-0.019235	-0.135023	-0.166869	0.0163947	NA	NA	NA	NA	1	1	1	1	0.834598	0.463846	0.39713	0.836906
EB322708.1	PREDICTED: Aplysia californica zinc finger protein 106-like (LOC101845761), transcript variant X2, mRNA	Unregulated	-0.142015	-0.134926	-0.246748	-0.102238	NA	NA	NA	NA	1	1	1	1	0.44481	0.465007	0.269317	0.582232
EB328963.1	PREDICTED: Aplysia californica leucine-rich repeat-containing protein 45-like (LOC101861871), transcript variant	Unregulated	-0.206956	-0.134913	0.0115709	-0.0933595	NA	NA	NA	NA	1	1	1	1	0.260763	0.469976	2.50609	0.802292
EB228351.1	PREDICTED: Aplysia californica basic immunoglobulin-like variable motif-containing protein-like (LOC101846143),	Unregulated	-0.189383	-0.134898	0.0267035	-0.0244138	NA	NA	NA	NA	1	1	1	1	0.305937	0.468621	1.71623	1.77985
FF069994.1	PREDICTED: Aplysia californica 60S ribosomal protein L18a-like (LOC101847108), mRNA	Unregulated	0.0635581	-0.134822	0.127529	0.126879	NA	NA	NA	NA	1	1	1	1	0.515983	0.483586	0.487938	0.487801
EB322111.1	whey acidic protein-like	Unregulated	0.0461366	-0.134817	-0.00302256	-0.0419271	NA	NA	NA	NA	1	1	1	1	0.521727	0.493634	0.52624	0.522537
EB252935.1	PREDICTED: Aplysia californica flocculation protein FLO11-like (LOC101849296), mRNA	Unregulated	-0.123281	-0.134765	0.0641934	-0.0809112	NA	NA	NA	NA	1	1	1	1	0.503724	0.465721	0.78739	0.695023
CK322581.1	PREDICTED: Aplysia californica uncharacterized LOC101856297 (LOC101856297), transcript variant X6, mRNA	Unregulated	0.106125	-0.134744	-0.0420412	0.0332291	NA	NA	NA	NA	1	1	1	1	0.501848	0.466207	0.571442	0.579815
AF287985.1	Aplysia californica synapsin isoform 2.1 (LOC100533225), mRNA	Unregulated	-0.244186	-0.134721	-0.16148	0.250986	NA	NA	NA	NA	1	1	1	1	0.403439	0.476807	0.459339	0.39956
EB234452.1	PREDICTED: Aplysia californica nucleolysin TIA-1-like (LOC101859642), transcript variant X6, mRNA	Unregulated	-0.19053	-0.134713	-0.296027	0.240109	NA	NA	NA	NA	1	1	1	1	0.453533	0.484503	0.396756	0.425982
EB329442.1	PREDICTED: Aplysia californica zinc finger protein Xfin-like (LOC101856466), transcript variant X1, mRNA	Unregulated	-0.170142	-0.134683	-0.123599	-0.247475	NA	NA	NA	NA	1	1	1	1	0.438063	0.470048	0.480267	0.376509
EB332026.1	Transcribed locus	Maintenance	-0.434648	-0.134636	-0.0832824	0.0301007	0.364251	NA	NA	NA	0.0257133	1	1	1	0.174685	0.46428	0.58233	0.708723
contig00468	60S ribosomal protein L11, transcript variant X1	Unregulated	-0.0748547	-0.134591	-0.0598512	-0.0902484	NA	NA	NA	NA	1	1	1	1	0.821165	0.467863	0.94764	0.699492
EB327471.1	Transcribed locus	Unregulated	-0.182665	-0.13456	0.0914126	0.00102928	NA	NA	NA	NA	1	1	1	1	0.294578	0.473701	0.901398	3.79953
EB199227.1	Transcribed locus	Unregulated	0.0137998	-0.13453	0.13684	0.0318323	NA	NA	NA	NA	1	1	1	1	0.528013	0.501288	0.50127	0.526742
EB245765.1	PREDICTED: Aplysia californica uncharacterized LOC101859963 (LOC101859963), mRNA	Unregulated	-0.158241	-0.134486	-0.0268474	-0.0130611	NA	NA	NA	NA	1	1	1	1	0.366434	0.473937	2.92468	3.48318
EB239624.1	PREDICTED: Aplysia californica 3-ketodihydrosphingosine reductase-like (LOC101846597), mRNA	Unregulated	-0.0529897	-0.134483	0.0121246	0.118467	NA	NA	NA	NA	1	1	1	1	0.696753	0.464803	0.775719	0.502747
EB336868.1	PREDICTED: Aplysia californica serine/threonine-protein kinase MAK-like (LOC101859318), transcript variant X2, m	Unregulated	-0.0660321	-0.134455	0.113565	-0.0738808	NA	NA	NA	NA	1	1	1	1	1.73922	0.476065	0.650289	1.44342
EB259186.1	PREDICTED: Aplysia californica ras-related protein Rab-40C-like (LOC101847477), mRNA	Unregulated	0.0455025	-0.134402	-0.309943	0.0335746	NA	NA	NA	NA	1	1	1	1	0.521004	0.489774	0.402474	0.523177
GD193891.1	polyubiquitin-C, transcript variant X4	Unregulated	0.0238967	-0.134383	0.100852	-0.0406462	NA	NA	NA	NA	1	1	1	1	1.08365	0.467314	0.600825	0.982379
EB237912.1	PREDICTED: Aplysia californica 60S ribosomal protein L5-like (LOC101847367), mRNA	Unregulated	-0.0138234	-0.134365	-0.161106	-0.10481	NA	NA	NA	NA	1	1	1	1	0.722463	0.4648	0.417297	0.528658
EB342244.1	Transcribed locus	Unregulated	-0.128314	-0.134362	-0.121679	0.0116145	NA	NA	NA	NA	1	1	1	1	0.48974	0.467936	0.514981	1.21768
JQ929303.1	PREDICTED: Aplysia californica adipokinetic prohormone type 1-like (LOC101848767), transcript variant X1, mRNA	Unregulated	-0.062678	-0.134321	0.975939	0.0165295	NA	NA	NA	NA	1	1	1	1	0.851143	0.849242	0.680499	0.853061
EB335418.1	sodium/potassium/calcium exchanger 1-like	Maintenance	-0.339638	-0.134319	-0.058575	0.234168	NA	NA	NA	NA	1	1	1	1	0.469552	0.534318	0.548018	0.506814
GD234087.1	Transcribed locus	Unregulated	-0.0940539	-0.134274	0.0441964	0.0750085	NA	NA	NA	NA	1	1	1	1	0.503821	0.483877	0.521507	0.511839
GD195196.1	PREDICTED: Aplysia californica activating signal cointegrator 1 complex subunit 1-like (LOC101847731), mRNA	Unregulated	-0.0786302	-0.134237	0.00563501	0.0698673	NA	NA	NA	NA	1	1	1	1	0.540967	0.466304	0.599311	0.55173
EB348318.1	uncharacterized LOC106011343	Unregulated	-0.102157	-0.13422	0.0901145	0.0768785	NA	NA	NA	NA	1	1	1	1	0.647823	0.470574	0.73824	0.869154
EB276904.1	PREDICTED: Aplysia californica uncharacterized LOC101848986 (LOC101848986), mRNA	Unregulated	-0.105399	-0.13421	-0.0752205	0.0220263	NA	NA	NA	NA	1	1	1	1	0.617367	0.470131	0.854596	1.46144
EB240750.1	PREDICTED: Aplysia californica transcription initiation factor TFIID subunit 11-like (LOC101851523), transcript	Unregulated	-0.101853	-0.134207	0.0770607	-0.0525676	NA	NA	NA	NA	1	1	1	1	0.687597	0.47251	0.963908	1.3989
EB313262.1	Transcribed locus	Unregulated	-0.173214	-0.134186	-0.0741506	-0.159335	NA	NA	NA	NA	1	1	1	1	0.402847	0.465102	0.585045	0.423416
EB340856.1	uncharacterized LOC106013702, transcript variant X1	Unregulated	-0.110538	-0.134174	0.0396891	-0.0489187	NA	NA	NA	NA	1	1	1	1	0.536602	0.46632	0.812525	0.782816
FF067093.1	PREDICTED: Aplysia californica vacuolar protein sorting-associated protein 4B-like (LOC101859860), mRNA	Unregulated	-0.323308	-0.134173	0.110433	0.161683	1.13976	NA	NA	NA	0.523884	1	1	1	0.275931	0.465541	0.50197	0.426989
EB341816.1	PREDICTED: Aplysia californica uncharacterized LOC101856000 (LOC101856000), misc_RNA	Unregulated	-0.046772	-0.134087	0.0102573	0.0706153	NA	NA	NA	NA	1	1	1	1	0.972807	0.468581	1.15865	0.793596
EB257244.1	PREDICTED: Aplysia californica palmitoyltransferase ZDHHC7-like (LOC101862342), mRNA	Unregulated	-0.220352	-0.134049	-0.20315	0.0558099	NA	NA	NA	NA	1	1	1	1	0.244827	0.473693	0.273159	1.38601
GD199032.1	PREDICTED: Aplysia californica 60S acidic ribosomal protein P2-like (LOC101856443), transcript variant X2, mRNA	Unregulated	0.0754822	-0.134049	0.0525559	0.138309	NA	NA	NA	NA	1	1	1	1	0.550768	0.46615	0.578194	0.460362
EB342493.1	PREDICTED: Aplysia californica uncharacterized LOC101848505 (LOC101848505), misc_RNA	Unregulated	-0.0817599	-0.133949	-0.197443	-0.0408659	NA	NA	NA	NA	1	1	1	1	0.795812	0.471074	0.305157	1.24269
EB300137.1	PREDICTED: Aplysia californica ankyrin repeat and zinc finger domain-containing protein 1-like (LOC101854545), m	Unregulated	0.149681	-0.133915	-0.132174	0.0768134	NA	NA	NA	NA	1	1	1	1	0.44956	0.467627	0.469762	0.534425
EB244433.1	PREDICTED: Aplysia californica DNA mismatch repair protein Msh2-like (LOC101850333), mRNA	Unregulated	-0.196487	-0.133912	0.0593867	-0.117317	NA	NA	NA	NA	1	1	1	1	0.348302	0.466586	0.707181	0.510799
EB256708.1	Transcribed locus	Unregulated	-0.106992	-0.133897	-0.0420696	-0.073502	NA	NA	NA	NA	1	1	1	1	0.697583	0.477571	2.34375	1.27477
EB302406.1	Transcribed locus	Maintenance	-0.358009	-0.133853	0.0613839	-0.0360406	0.240087	NA	NA	NA	0.00964902	1	1	1	0.118163	0.474588	1.25018	1.82624
GD199818.1	PREDICTED: Aplysia californica methyltransferase-like protein 10-like (LOC101862639), transcript variant X2, mRN	Unregulated	-0.13293	-0.133734	0.0544838	-0.142422	NA	NA	NA	NA	1	1	1	1	0.470701	0.469987	0.539923	0.4616
EB346199.1	Transcribed locus	Maintenance	-0.450166	-0.133733	0.0776887	-0.0556634	0.232008	NA	NA	NA	0.0025195	1	1	1	0.115619	0.469255	0.721753	0.86788
EB244925.1	Transcribed locus	Unregulated	-0.239879	-0.133727	0.0622954	-0.0344324	NA	NA	NA	NA	1	1	1	1	0.323089	0.46594	0.614571	0.669464
EB326738.1	PREDICTED: Aplysia californica tectonin beta-propeller repeat-containing protein 2-like (LOC101859416), transcri	Unregulated	-0.126198	-0.133722	-0.029176	0.0252632	NA	NA	NA	NA	1	1	1	1	0.531065	0.479716	3.35639	3.65502
EB315337.1	PREDICTED: Aplysia californica structural maintenance of chromosomes protein 5-like (LOC101855915), mRNA	Unregulated	-0.182101	-0.133687	-0.138421	0.0452996	NA	NA	NA	NA	1	1	1	1	0.407503	0.4668	0.460703	0.58402
EB246337.1	PREDICTED: Aplysia californica spectrin alpha chain-like (LOC101860938), misc_RNA	Unregulated	-0.0839082	-0.133634	-0.0399845	0.0239893	NA	NA	NA	NA	1	1	1	1	0.62317	0.467352	0.780441	0.831994
EB239667.1	PREDICTED: Aplysia californica discoidin domain-containing receptor 2-like (LOC101848256), mRNA	Unregulated	-0.118252	-0.133625	0.0192658	0.0394672	NA	NA	NA	NA	1	1	1	1	0.519819	0.468912	0.989308	0.913735
EB235846.1	PREDICTED: Aplysia californica zinc finger protein 511-like (LOC101860074), transcript variant X2, mRNA	Unregulated	-0.0671183	-0.13356	-0.055014	-0.0910215	NA	NA	NA	NA	1	1	1	1	0.769111	0.469288	0.832497	0.637646
FF080545.1	PREDICTED: Aplysia californica probable aminopeptidase NPEPL1-like (LOC101853871), mRNA	Unregulated	-0.0331028	-0.133535	-0.0601331	-0.013736	NA	NA	NA	NA	1	1	1	1	1.33409	0.472702	1.00372	1.49789
EB248015.1	PREDICTED: Aplysia californica probable carboxypeptidase PM20D1.2-like (LOC101850548), mRNA	Unregulated	0.00269362	-0.133531	-0.0180334	-0.103176	NA	NA	NA	NA	1	1	1	1	0.725728	0.466431	0.71006	0.532122
EB310127.1	uncharacterized LOC101846406	Unregulated	0.00561362	-0.133525	-0.0104031	-0.0191193	NA	NA	NA	NA	1	1	1	1	1.91366	0.474545	1.84223	1.79308
EB239674.1	PREDICTED: Aplysia californica uncharacterized LOC101856716 (LOC101856716), misc_RNA	Unregulated	-0.0366976	-0.133516	-0.0669758	0.0160211	NA	NA	NA	NA	1	1	1	1	0.914935	0.469052	0.746511	0.989796
EB325588.1	PREDICTED: Aplysia californica CD109 antigen-like (LOC101850949), transcript variant X2, mRNA	Unregulated	-0.0233279	-0.133487	0.250681	-0.128363	NA	NA	NA	NA	1	1	1	1	0.599144	0.467179	0.344923	0.47394
EB350230.1	PREDICTED: Aplysia californica methyltransferase-like protein 9-like (LOC101846367), mRNA	Unregulated	-0.151582	-0.133483	0.0697149	0.00690993	NA	NA	NA	NA	1	1	1	1	0.4005	0.476213	1.08766	2.27569
EB256983.1	PREDICTED: Aplysia californica RING finger protein 11-like (LOC101856922), mRNA	Unregulated	-0.0454574	-0.133474	-0.174668	-0.0221493	NA	NA	NA	NA	1	1	1	1	2.70708	0.481992	0.307559	4.20004
EB356294.1	PREDICTED: Aplysia californica uncharacterized LOC101846163 (LOC101846163), mRNA	Unregulated	-0.124955	-0.133383	-0.0110952	-0.085408	NA	NA	NA	NA	1	1	1	1	0.493461	0.468827	0.927149	0.639664
EB241361.1	PREDICTED: Aplysia californica uncharacterized LOC101861683 (LOC101861683), transcript variant X3, mRNA	Maintenance	-0.259048	-0.133359	0.0771565	-0.031898	NA	NA	NA	NA	0.957374	1	1	1	0.280944	0.467602	0.629337	0.775535
GD239389.1	PREDICTED: Aplysia californica polyglutamine-binding protein 1-like (LOC101848182), mRNA	Unregulated	0.0785444	-0.13334	0.0224907	0.0345578	NA	NA	NA	NA	1	1	1	1	0.52416	0.469883	0.559685	0.556141
EB313797.1	PREDICTED: Aplysia californica muskelin-like (LOC101853299), mRNA	Unregulated	-0.154938	-0.133326	0.0373623	-0.121846	NA	NA	NA	NA	1	1	1	1	0.378228	0.48077	2.50797	0.55805
FF061673.1	PREDICTED: Aplysia californica norsolorinic acid reductase-like (LOC101853539), transcript variant X1, mRNA	Unregulated	-0.0148619	-0.133315	0.0733415	-0.178118	NA	NA	NA	NA	1	1	1	1	1.11746	0.470777	0.754417	0.357526
EB344595.1	PREDICTED: Aplysia californica sodium-dependent noradrenaline transporter-like (LOC101852553), mRNA	Unregulated	-0.00921591	-0.133303	0.0874981	-0.155247	NA	NA	NA	NA	1	1	1	1	0.55989	0.546766	0.55553	0.542235
AY706155.1	Aplysia californica TGF beta-inducible nuclear protein (LOC100533445), mRNA	Unregulated	-0.134117	-0.133219	0.0111562	-0.132997	NA	NA	NA	NA	1	1	1	1	0.468496	0.471486	1.15363	0.472239
EB331493.1	PREDICTED: Aplysia californica methylmalonyl-CoA mutase, mitochondrial-like (LOC101852674),mRNA	Unregulated	-0.166548	-0.133152	0.0323197	0.0509376	NA	NA	NA	NA	1	1	1	1	0.334098	0.483093	3.11764	2.19679
EB334141.1	Transcribed locus	Unregulated	-0.0876056	-0.133127	-0.0299637	-0.0189103	NA	NA	NA	NA	1	1	1	1	1.47615	0.493384	10.1754	14.1197
FF065301.1	PREDICTED: Aplysia californica iron-sulfur cluster assembly enzyme ISCU, mitochondrial-like(LOC101853926),mRNA	Unregulated	-0.211935	-0.133097	-0.145547	0.0611378	NA	NA	NA	NA	1	1	1	1	0.379312	0.467805	0.452378	0.561671
GR213761.1	tubulin beta-4B chain	Unregulated	0.0619478	-0.133091	-0.189705	0.172299	NA	NA	NA	NA	1	1	1	1	0.517886	0.493114	0.468038	0.47536
EB321422.1	uncharacterized LOC101860641, transcript variant X1	Unregulated	-0.231587	-0.133032	-0.16409	0.0202102	NA	NA	NA	NA	1	1	1	1	0.260186	0.473837	0.378499	1.3339
EB238841.1	PREDICTED: Aplysia californica excitatory amino acid transporter 2-like (LOC101855273), mRNA	Unregulated	-0.0418193	-0.132979	-0.128921	-0.0218704	NA	NA	NA	NA	1	1	1	1	1.51393	0.477516	0.496788	1.84855
EB244558.1	PREDICTED: Aplysia californica uncharacterized LOC101848513 (LOC101848513), mRNA	Unregulated	-0.0802212	-0.132971	-0.0234	-0.133955	NA	NA	NA	NA	1	1	1	1	0.528897	0.469013	0.572523	0.467908
EB223942.1	Transcribed locus	Unregulated	-0.284786	-0.132917	-0.135602	0.0664644	0.551237	NA	NA	NA	0.261385	1	1	1	0.197265	0.475309	0.464531	0.949282
EB222037.1	Transcribed locus	Unregulated	-0.23417	-0.132908	0.013676	-0.0219617	3.11646	NA	NA	NA	0.864009	1	1	1	0.242638	0.476532	1.67566	1.62619
EB260842.1	PREDICTED: Aplysia californica uncharacterized LOC101846429 (LOC101846429), mRNA	Unregulated	-0.176234	-0.132883	-0.155447	0.17888	NA	NA	NA	NA	1	1	1	1	0.362723	0.471871	0.408819	0.357893
EB252464.1	Transcribed locus	Unregulated	-0.146662	-0.13286	0.0796539	0.0224372	NA	NA	NA	NA	1	1	1	1	0.411532	0.484017	1.13367	3.37819
EB253463.1	PREDICTED: Aplysia californica uncharacterized LOC101854727 (LOC101854727), transcript variant X5, mRNA	Unregulated	-0.0566126	-0.132857	0.0111295	0.0420203	NA	NA	NA	NA	1	1	1	1	0.627837	0.467519	0.685984	0.654292
GD196327.1	PREDICTED: Aplysia californica protein wntless homolog (LOC101853163), mRNA	Unregulated	-0.0850568	-0.132855	0.00999465	0.0151189	NA	NA	NA	NA	1	1	1	1	0.770512	0.475619	1.51902	1.51519
EB241667.1	PREDICTED: Aplysia californica probable tRNA threonylcarbamoyladenosine biosynthesis protein osgep-like (LOC1018	Unregulated	0.174156	-0.132855	-0.0474977	-0.0190367	NA	NA	NA	NA	1	1	1	1	0.382481	0.469319	0.755604	0.843049
CK322612.1	PREDICTED: Aplysia californica glutamate receptor 2-like (LOC101852795), mRNA	Unregulated	-0.205616	-0.132827	-0.0188096	0.0976642	NA	NA	NA	NA	1	1	1	1	0.235908	0.486772	4.57333	0.871189
EB298771.1	Transcribed locus	Unregulated	-0.0766964	-0.132797	0.0871709	-0.0858766	NA	NA	NA	NA	1	1	1	1	0.748066	0.472775	0.678179	0.68898
EB274501.1	PREDICTED: Aplysia californica membrane protein FAM174A-like (LOC101856954), mRNA	Unregulated	-0.198924	-0.132747	-0.148478	0.0494264	NA	NA	NA	NA	1	1	1	1	0.255484	0.485527	0.40259	2.25025
FF074321.1	PREDICTED: Aplysia californica zinc finger CCCH domain-containing protein 11A-like (LOC101851862), transcript va	Unregulated	-0.057547	-0.132718	-0.0397452	0.177852	NA	NA	NA	NA	1	1	1	1	0.773322	0.470739	0.846133	0.369366
EB306853.1	PREDICTED: Aplysia californica myotubularin-related protein 14-like (LOC101849456), mRNA	Unregulated	-0.158721	-0.132665	-0.397119	-0.00679128	NA	NA	NA	NA	1	1	1	1	0.448968	0.472228	0.286049	0.552715
GD210109.1	PREDICTED: Aplysia californica oral cancer-overexpressed protein 1 homolog (LOC101858422), transcript variant X1	Unregulated	-0.0835356	-0.132662	-0.00383062	-0.00747358	NA	NA	NA	NA	1	1	1	1	0.776211	0.476117	1.49587	1.51111
EB351369.1	PREDICTED: Aplysia californica transient receptor potential cation channel subfamily A member 1 homolog (LOC1018	Unregulated	0.069875	-0.132658	0.0688157	0.0192488	NA	NA	NA	NA	1	1	1	1	0.592541	0.467794	0.591788	0.6711
7.UF_CU.4501.C1	39S ribosomal protein L51, mitochondrial-like	Unregulated	-0.00787265	-0.13258	-0.0111133	-0.0210535	NA	NA	NA	NA	1	1	1	1	2.72323	0.482394	2.6067	2.46982
EB267070.1	PREDICTED: Aplysia californica ral guanine nucleotide dissociation stimulator-like 1-like (LOC101852575), mRNA	Unregulated	-0.168619	-0.132418	0.176967	-0.0446283	NA	NA	NA	NA	1	1	1	1	0.400616	0.469124	0.388314	0.702269
EB339804.1	PREDICTED: Aplysia californica zinc finger protein 706-like (LOC101852357), transcript variant X1, mRNA	Unregulated	0.00176993	-0.132327	0.225221	-0.0413854	NA	NA	NA	NA	1	1	1	1	0.701121	0.468549	0.338731	0.660218
FF077949.1	PREDICTED: Aplysia californica serine/threonine-protein phosphatase 2A catalytic subunit beta isoform-like (LOC1	Unregulated	-0.0409014	-0.132295	0.1657	0.531468	NA	NA	NA	NA	1	1	1	1	0.635639	0.629738	0.627757	0.538589
EB276968.1	Transcribed locus	Unregulated	-0.195165	-0.132256	-0.105397	0.00241863	NA	NA	NA	NA	1	1	1	1	0.270455	0.486597	0.703176	3.50504
EB285765.1	PREDICTED: Aplysia californica inhibitor of Bruton tyrosine kinase-like (LOC101855031), transcript variant X3, m	Unregulated	-0.0905356	-0.1321	-0.0612565	-0.0807326	NA	NA	NA	NA	1	1	1	1	0.897521	0.487214	1.5207	1.06606
EB244813.1	Transcribed locus	Unregulated	-0.183902	-0.13206	0.0477387	-0.0182926	NA	NA	NA	NA	1	1	1	1	0.330581	0.478371	1.12418	1.43186
EB253411.1	Transcribed locus	Unregulated	0.0189894	-0.132029	-0.0606428	-0.12634	NA	NA	NA	NA	1	1	1	1	0.528462	0.503813	0.523825	0.505746
EB246916.1	Transcribed locus	Unregulated	-0.156765	-0.132021	-0.0473431	0.0508594	NA	NA	NA	NA	1	1	1	1	0.368776	0.489818	2.26425	2.14108
EB217319.1	PREDICTED: Aplysia californica casein kinase I isoform alpha-like (LOC101851803), mRNA	Unregulated	0.0481968	-0.132006	0.101937	0.233148	NA	NA	NA	NA	1	1	1	1	0.521254	0.48338	0.499661	0.423877
EB240023.1	PREDICTED: Aplysia californica uncharacterized LOC101848272 (LOC101848272), mRNA	Unregulated	0.0353578	-0.131999	-0.200366	-0.0519051	NA	NA	NA	NA	1	1	1	1	0.577326	0.469617	0.396332	0.563184
EB293160.1	Transcribed locus	Unregulated	-0.0947244	-0.131959	0.0216448	0.0439492	NA	NA	NA	NA	1	1	1	1	0.514728	0.503211	0.528502	0.525736
EB276787.1	Transcribed locus	Maintenance	-0.293442	-0.13194	7.70987e-06	-0.0848082	0.731016	NA	NA	NA	0.37413	1	1	1	0.224638	0.473882	1.00784	0.661154
EB246188.1	PREDICTED: Aplysia californica E3 ubiquitin-protein ligase TRIM39-like (LOC101850319), mRNA	Maintenance	-0.380449	-0.13192	0.0342555	-0.0228897	0.155038	NA	NA	NA	0.000661807	1	1	1	0.0780379	0.491975	3.27407	4.07216
CNSN01-C-005795-501	Not Annotated	Unregulated	-0.0715692	-0.131917	-0.00192544	-0.0473846	NA	NA	NA	NA	1	1	1	1	2.27624	0.502237	13.661	5.0666
CK322957.1	DDB1- and CUL4-associated factor 7	Unregulated	-0.0299932	-0.131915	-0.000124868	0.0830875	NA	NA	NA	NA	1	1	1	1	0.755323	0.470547	0.779793	0.602058
FF066622.1	PREDICTED: Aplysia californica glia maturation factor beta-like (LOC101849984), mRNA	Unregulated	0.044781	-0.131911	-0.0218055	0.0309523	NA	NA	NA	NA	1	1	1	1	1.50308	0.483026	1.88791	1.76462
CK325366.1	Transcribed locus	Unregulated	-0.163183	-0.131901	-0.174657	0.0488469	NA	NA	NA	NA	1	1	1	1	0.420388	0.469009	0.40551	0.620999
EB257684.1	PREDICTED: Aplysia californica uncharacterized LOC101858447 (LOC101858447), transcript variant X2, mRNA	Unregulated	-0.0539985	-0.131892	-0.0926927	-0.164504	NA	NA	NA	NA	1	1	1	1	1.24016	0.481876	0.739754	0.365837
EB252322.1	PREDICTED: Aplysia californica gonadotropin-releasing hormone receptor-like (LOC101850580),mRNA	Maintenance	-0.327425	-0.131724	-0.133623	0.070356	0.337154	NA	NA	NA	0.0552843	1	1	1	0.155117	0.481704	0.473268	0.959654
EB275253.1	uncharacterized LOC101862525	Unregulated	-0.181069	-0.131693	-0.135413	0.0894222	NA	NA	NA	NA	1	1	1	1	0.423219	0.471458	0.467911	0.514018
EB323930.1	Transcribed locus	Unregulated	-0.252572	-0.131676	-0.0323531	0.0659308	2.83993	NA	NA	NA	0.839424	1	1	1	0.258669	0.475261	0.963109	0.778295
EB247137.1	PREDICTED: Aplysia californica WD repeat-containing protein 18-like (LOC101861742), mRNA	Unregulated	-0.0113141	-0.131648	-0.00496987	-0.0719238	NA	NA	NA	NA	1	1	1	1	0.826327	0.471868	0.821131	0.654976
EB252042.1	Transcribed locus	Unregulated	-0.173483	-0.1316	-0.0907849	-0.0438327	NA	NA	NA	NA	1	1	1	1	0.329034	0.487571	0.835303	1.81827
EB337163.1	PREDICTED: Aplysia californica uncharacterized LOC101850189 (LOC101850189), mRNA	Unregulated	-0.175811	-0.131504	-0.0460721	-0.0867916	NA	NA	NA	NA	1	1	1	1	0.27031	0.508587	6.16878	1.52937
EB252278.1	PREDICTED: Aplysia californica 26S proteasome non-ATPase regulatory subunit 10-like (LOC101848891), mRNA	Unregulated	-0.101816	-0.131499	0.0729643	0.0271813	NA	NA	NA	NA	1	1	1	1	0.661766	0.483289	0.939941	1.62338
EZ114602.1	Aplysia californica alpha tubulin 2 (LOC100533261), mRNA	Unregulated	-0.0657532	-0.131498	-0.0966866	-0.295924	NA	NA	NA	NA	1	1	1	1	0.516679	0.493175	0.507445	0.412989
EB287202.1	Transcribed locus	Unregulated	-0.237027	-0.131471	-0.0829854	0.158455	1.64405	NA	NA	NA	0.743171	1	1	1	0.230262	0.484864	0.859947	0.380737
EB330421.1	PREDICTED: Aplysia californica uncharacterized LOC101854264 (LOC101854264), transcript variant X2, mRNA	Unregulated	-0.69254	-0.131381	0.0165702	0.220185	0.623553	NA	NA	NA	0.0340986	1	1	1	0.295523	0.519083	0.538536	0.490667
7.UF_CU.864.C2	Not Annotated	Unregulated	-0.0281825	-0.13138	0.0461839	-0.0582258	NA	NA	NA	NA	1	1	1	1	0.732353	0.471234	0.688236	0.661288
EB259604.1	PREDICTED: Aplysia californica uncharacterized LOC101863155 (LOC101863155), mRNA	Unregulated	-0.240773	-0.131261	-0.00291709	0.0769672	0.729514	NA	NA	NA	0.460706	1	1	1	0.196478	0.493699	3.76208	1.19806
EB292611.1	PREDICTED: Aplysia californica coiled-coil domain-containing protein CG32809-like (LOC101853014), transcript var	Unregulated	-0.0770759	-0.131219	-0.110181	0.0399186	NA	NA	NA	NA	1	1	1	1	0.712026	0.476571	0.550744	0.926382
EB242272.1	Transcribed locus	Unregulated	-0.266899	-0.131193	0.0294713	-0.0925202	0.751617	NA	NA	NA	0.428831	1	1	1	0.212776	0.482708	1.38491	0.710339
EB323655.1	PREDICTED: Aplysia californica beta,beta-carotene 9',10'-oxygenase-like (LOC101846257), mRNA	Unregulated	0.0643399	-0.131181	0.0840017	0.0448186	NA	NA	NA	NA	1	1	1	1	0.521456	0.502441	0.517591	0.52507
EB255379.1	Transcribed locus	Unregulated	-0.144036	-0.131177	-0.0897502	0.11872	NA	NA	NA	NA	1	1	1	1	0.440564	0.475192	0.620917	0.513492
EB256580.1	Transcribed locus	Unregulated	-0.181554	-0.131152	-0.0103038	-0.00719971	NA	NA	NA	NA	1	1	1	1	0.2827	0.499592	5.62144	5.91156
EB248157.1	Transcribed locus	Unregulated	-0.0773272	-0.131122	-0.0635835	-0.0892707	NA	NA	NA	NA	1	1	1	1	0.883674	0.484488	1.03951	0.760296
EB274337.1	PREDICTED: Aplysia californica BTB/POZ domain-containing protein 17-like (LOC101850302), mRNA	Unregulated	-0.0687462	-0.130922	-0.130058	0.050421	NA	NA	NA	NA	1	1	1	1	0.891165	0.482374	0.48559	1.07508
EB245094.1	PREDICTED: Aplysia californica proteasomal ATPase-associated factor 1-like (LOC101848965), mRNA	Unregulated	-0.122862	-0.130842	-0.0349459	0.0322534	NA	NA	NA	NA	1	1	1	1	0.511498	0.480557	1.08938	1.1219
EB252493.1	Transcribed locus	Maintenance	-0.260675	-0.130819	-0.0104653	-0.0330211	0.166296	NA	NA	NA	0.00758836	1	1	1	0.0821009	0.544023	216.219	79.1904
EB234550.1	PREDICTED: Aplysia californica serine/arginine repetitive matrix protein 5-like (LOC101859574), mRNA	Unregulated	-0.0798301	-0.130777	0.00737938	-0.104127	NA	NA	NA	NA	1	1	1	1	0.811256	0.483946	1.49752	0.622415
CK322970.1	Transcribed locus	Maintenance	-0.249163	-0.13077	0.091782	0.0745314	0.549072	NA	NA	NA	0.318846	1	1	1	0.182285	0.498204	0.92422	1.31298
EB276115.1	PREDICTED: Aplysia californica neuroglian-like (LOC101849596), mRNA	Unregulated	-0.21832	-0.130714	-0.0320698	-0.010231	NA	NA	NA	NA	1	1	1	1	0.28721	0.480668	1.08929	1.21122
EB253393.1	Transcribed locus	Unregulated	-0.142718	-0.130686	-0.120636	0.0779692	NA	NA	NA	NA	1	1	1	1	0.444497	0.475914	0.504667	0.663553
EB254963.1	titin-like	Unregulated	0.0652116	-0.13068	0.0423904	-0.00574995	NA	NA	NA	NA	1	1	1	1	0.546097	0.53532	0.549667	0.550317
EB331548.1	Transcribed locus	Unregulated	-0.0773219	-0.130604	-0.0210015	-0.088484	NA	NA	NA	NA	1	1	1	1	1.68605	0.509939	7.8902	1.24139
EB229268.1	PREDICTED: Aplysia californica uncharacterized LOC101861959 (LOC101861959), transcript variant X1, mRNA	Unregulated	-0.182707	-0.130603	-8.22663e-05	-0.0884177	NA	NA	NA	NA	1	1	1	1	0.309521	0.49204	2.47113	0.853748
EB253476.1	PREDICTED: Aplysia californica mucin-12-like (LOC101861290), mRNA	Unregulated	0.109374	-0.130597	0.156448	-0.12728	NA	NA	NA	NA	1	1	1	1	0.51683	0.511017	0.503698	0.512016
EB199656.1	V-type proton ATPase 16 kDa proteolipid subunit-like	Unregulated	0.0196014	-0.130592	0.111357	0.359974	NA	NA	NA	NA	1	1	1	1	0.525335	0.488088	0.497695	0.366029
EB251477.1	PREDICTED: Aplysia californica protein FAM13A-like (LOC101864713), mRNA	Unregulated	-0.0776756	-0.13046	-0.0300108	-0.0554989	NA	NA	NA	NA	1	1	1	1	0.979618	0.491613	1.90573	1.37166
EB324111.1	PREDICTED: Aplysia californica serine/threonine-protein kinase haspin-like (LOC101859975), mRNA	Unregulated	-0.0567009	-0.130415	-0.042249	-0.0318907	NA	NA	NA	NA	1	1	1	1	1.67037	0.497045	2.13055	2.56684
EB259374.1	PREDICTED: Aplysia californica uncharacterized LOC101855306 (LOC101855306), mRNA	Unregulated	-0.126902	-0.130384	-0.128415	-0.0494072	NA	NA	NA	NA	1	1	1	1	0.481125	0.473409	0.477524	0.685441
GD194495.1	Aplysia californica TGF beta-inducible nuclear protein (LOC100533445), mRNA	Unregulated	-0.0987937	-0.130345	0.0460919	-0.147018	NA	NA	NA	NA	1	1	1	1	0.531191	0.471777	0.62881	0.443961
EB338605.1	PREDICTED: Aplysia californica putative molluscan insulin-related peptide(s) receptor-like (LOC101863472), mRNA	Unregulated	0.0677244	-0.130341	0.389866	0.0311487	NA	NA	NA	NA	1	1	1	1	0.523354	0.475444	0.29819	0.541348
EB198010.1	Transcribed locus	Unregulated	-0.0704566	-0.130318	0.0817662	-0.00678326	NA	NA	NA	NA	1	1	1	1	0.581573	0.471617	0.558349	0.658854
EB241633.1	Transcribed locus	Unregulated	-0.143046	-0.13028	-0.0363382	-0.0275493	NA	NA	NA	NA	1	1	1	1	0.417628	0.519557	8.26476	11.1921
EB260644.1	Transcribed locus	Unregulated	-0.182252	-0.130268	-0.072664	-0.0682307	NA	NA	NA	NA	1	1	1	1	0.28469	0.504373	1.46978	1.64736
EZ114775.1	PREDICTED: Aplysia californica guanine nucleotide-binding protein subunit beta-2-like 1-like (LOC101858701), mRN	Unregulated	-0.0119167	-0.130252	-0.227326	-0.22071	NA	NA	NA	NA	1	1	1	1	4.08567	0.501386	0.211625	0.220085
EB255250.1	PREDICTED: Aplysia californica major facilitator superfamily domain-containing protein 4-like (LOC101858801), tr	Maintenance	-0.26572	-0.130163	-0.17282	0.00295813	2.58664	NA	NA	NA	0.815037	1	1	1	0.268579	0.476122	0.386022	0.857069
EB325101.1	nuclear cap-binding protein subunit 1-A-like	Unregulated	-0.246256	-0.130066	0.238265	0.0937292	NA	NA	NA	NA	1	1	1	1	0.336564	0.47169	0.345223	0.529039
EB339755.1	Transcribed locus	Unregulated	-0.1694	-0.130004	0.0398583	0.0351463	NA	NA	NA	NA	1	1	1	1	0.371932	0.482982	1.02348	1.06835
EB258484.1	PREDICTED: Aplysia californica uncharacterized LOC101847194 (LOC101847194), mRNA	Unregulated	-0.214772	-0.129932	0.107947	0.0133907	NA	NA	NA	NA	1	1	1	1	0.256358	0.493713	0.633144	2.14743
7.UF_CU.6338.C1	Not Annotated	Unregulated	-0.107425	-0.129922	-0.116487	0.084099	NA	NA	NA	NA	1	1	1	1	0.660357	0.497022	0.583444	0.9364
CK325102.1	PREDICTED: Aplysia californica syntaxin-7-like (LOC101861711), mRNA	Unregulated	0.000222904	-0.129913	0.0689618	0.06749	NA	NA	NA	NA	1	1	1	1	2.90237	0.497837	1.21928	1.26383
EB253398.1	PREDICTED: Aplysia californica MORC family CW-type zinc finger protein 4-like (LOC101862830), mRNA	Unregulated	-0.0752872	-0.129863	-0.00184719	-0.0293566	NA	NA	NA	NA	1	1	1	1	1.33048	0.505205	4.49385	3.50063
EB299218.1	PREDICTED: Aplysia californica uncharacterized LOC101851335 (LOC101851335), transcript variant X2, mRNA	Unregulated	0.0896698	-0.129849	0.00970791	0.265463	NA	NA	NA	NA	1	1	1	1	0.539142	0.472117	0.635724	0.317134
EB330026.1	Transcribed locus	Unregulated	-0.167287	-0.129836	0.0132894	-0.117261	NA	NA	NA	NA	1	1	1	1	0.345597	0.49751	2.57	0.578933
7.UF_CU.548.C1_MINUS	Not Annotated	Unregulated	-0.155034	-0.129773	0.256143	-0.0436694	NA	NA	NA	NA	1	1	1	1	0.43075	0.472905	0.314174	0.640591
EB246798.1	PREDICTED: Aplysia californica kelch-like protein 24-like (LOC101849413), mRNA	Unregulated	-0.176031	-0.129724	0.022299	-0.0987607	NA	NA	NA	NA	1	1	1	1	0.447139	0.479527	0.532426	0.499819
FF079402.1	PREDICTED: Aplysia californica succinate dehydrogenase assembly factor 2, mitochondrial-like (LOC101850022), mRN	Unregulated	-0.0974996	-0.12966	0.0557633	0.0192669	NA	NA	NA	NA	1	1	1	1	0.520011	0.472211	0.577654	0.613739
EB233503.1	Transcribed locus	Unregulated	-0.200635	-0.129561	0.0530358	0.0565617	NA	NA	NA	NA	1	1	1	1	0.343705	0.477291	0.723811	0.715978
EB256350.1	PREDICTED: Aplysia californica junction-mediating and -regulatory protein-like (LOC101850767), transcript varian	Unregulated	-0.0729846	-0.129511	0.180861	-0.00759374	NA	NA	NA	NA	1	1	1	1	0.588917	0.473503	0.393799	0.683644
EB277025.1	PREDICTED: Aplysia californica prostaglandin F synthase-like (LOC101855839), mRNA	Unregulated	-0.157402	-0.129483	0.0120878	-0.0981755	NA	NA	NA	NA	1	1	1	1	0.400041	0.484923	1.17779	0.625651
EB259600.1	PREDICTED: Aplysia californica growth arrest-specific protein 8-like (LOC101848744), mRNA	Unregulated	0.0179019	-0.129438	-0.147701	-0.0357803	NA	NA	NA	NA	1	1	1	1	0.609304	0.472504	0.448393	0.596319
EB267156.1	PREDICTED: Aplysia californica uncharacterized LOC101847229 (LOC101847229), transcript variant X1, mRNA	Unregulated	-0.150103	-0.12937	0.0437255	-0.0931985	NA	NA	NA	NA	1	1	1	1	0.405103	0.497842	1.63809	0.784281
EB245062.1	Transcribed locus	Maintenance	-0.36171	-0.129364	-0.0226232	-0.0520362	0.313977	NA	NA	NA	0.0295891	1	1	1	0.149643	0.48741	1.24849	1.01239
EB252958.1	PREDICTED: Aplysia californica WASH complex subunit FAM21C-like (LOC101848506), mRNA	Unregulated	-0.071477	-0.129334	0.281899	0.0319401	NA	NA	NA	NA	1	1	1	1	0.608704	0.474697	0.28162	0.692645
EB216177.1	PREDICTED: Aplysia californica legumain-like (LOC101852636), mRNA	Unregulated	-0.0692902	-0.129332	0.225909	0.118847	NA	NA	NA	NA	1	1	1	1	0.52592	0.475155	0.395007	0.484537
EB193570.1	Aplysia californica actin (LOC100533345), mRNA	Unregulated	0.183069	-0.129324	0.0423175	0.101132	NA	NA	NA	NA	1	1	1	1	0.376784	0.476198	0.711781	0.546944
EB343899.1	Transcribed locus	Unregulated	0.00728727	-0.129324	0.152962	-0.0623443	NA	NA	NA	NA	1	1	1	1	1.51167	0.489855	0.40607	0.979803
EB250182.1	PREDICTED: Aplysia californica enoyl-CoA delta isomerase 1, mitochondrial-like (LOC101855179), transcript varian	Unregulated	-0.197124	-0.12931	-0.0261548	0.0383145	NA	NA	NA	NA	1	1	1	1	0.337526	0.48054	0.897595	0.860666
EB325034.1	tubulin-specific chaperone E-like	Unregulated	-0.106018	-0.12927	-0.0560146	-0.0482841	NA	NA	NA	NA	1	1	1	1	0.800278	0.519162	2.85134	3.622
EB238722.1	serine/threonine-protein phosphatase PP1-beta catalytic subunit	Unregulated	-0.146679	-0.129195	0.130956	0.0260821	NA	NA	NA	NA	1	1	1	1	0.427772	0.487422	0.480525	1.20554
EB351172.1	Transcribed locus	Unregulated	-0.171584	-0.129173	0.045047	-0.0220201	NA	NA	NA	NA	1	1	1	1	0.304315	0.517682	3.51493	6.10324
EB345992.1	PREDICTED: Aplysia californica conserved oligomeric Golgi complex subunit 2-like (LOC101859962), mRNA	Unregulated	-0.0281708	-0.129164	-0.026236	0.0176633	NA	NA	NA	NA	1	1	1	1	4.6949	0.514998	4.71067	5.56011
FF080014.1	Transcribed locus	Unregulated	-0.00770892	-0.129141	0.26717	0.0607272	NA	NA	NA	NA	1	1	1	1	0.533832	0.48057	0.391001	0.519837
EB331973.1	Transcribed locus	Unregulated	-0.126329	-0.129132	0.0200901	-0.0323483	NA	NA	NA	NA	1	1	1	1	0.519344	0.502265	2.5362	2.2421
CK324937.1	Transcribed locus	Maintenance	-0.366952	-0.129078	-0.101855	0.0785348	0.197335	NA	NA	NA	0.00316791	1	1	1	0.0981664	0.505131	0.735847	1.09958
EB228874.1	Transcribed locus	Unregulated	-0.176372	-0.128935	-0.0754562	0.0193782	NA	NA	NA	NA	1	1	1	1	0.311658	0.507594	1.19398	3.25736
EB281245.1	PREDICTED: Aplysia californica fibrillin-2-like (LOC101863002), mRNA	Unregulated	-0.0439941	-0.128867	0.0614047	-0.0718136	NA	NA	NA	NA	1	1	1	1	0.679788	0.475927	0.635055	0.611862
GD216638.1	Transcribed locus	Unregulated	0.0960542	-0.128866	0.130878	0.401539	NA	NA	NA	NA	1	1	1	1	0.600415	0.597325	0.598819	0.53592
EB243977.1	Transcribed locus	Unregulated	-0.183368	-0.128817	0.0477943	-0.0438458	NA	NA	NA	NA	1	1	1	1	0.297976	0.506613	1.91232	2.08418
EB351409.1	PREDICTED: Aplysia californica putative RNA-binding protein Luc7-like 2-like (LOC101860077), transcript variant	Unregulated	0.0493882	-0.128812	-0.0726571	0.0805015	NA	NA	NA	NA	1	1	1	1	0.943376	0.486596	0.769099	0.722516
EB254345.1	PREDICTED: Aplysia californica C3 and PZP-like alpha-2-macroglobulin domain-containing protein 8-like (LOC101848	Unregulated	0.0861131	-0.128783	-0.0665309	-0.153572	NA	NA	NA	NA	1	1	1	1	0.50781	0.488424	0.515075	0.47557
7.UF_CU.7644.C1	Not Annotated	Unregulated	-0.17623	-0.128706	0.0954512	0.205941	NA	NA	NA	NA	1	1	1	1	0.35915	0.487048	0.632915	0.308242
EB287833.1	PREDICTED: Aplysia californica aprataxin and PNK-like factor-like (LOC101847231), transcript variant X2, mRNA	Unregulated	-0.0917575	-0.128678	-0.0949984	-0.0105656	NA	NA	NA	NA	1	1	1	1	0.898817	0.509684	0.842561	3.5997
GD192712.1	Transcribed locus	Unregulated	0.0378054	-0.128659	-0.0523401	-0.0595742	NA	NA	NA	NA	1	1	1	1	0.603112	0.47367	0.583863	0.576608
EB315485.1	PREDICTED: Aplysia californica enhancer of polycomb homolog 1-like (LOC101855534), mRNA	Unregulated	-0.0578243	-0.128644	-0.138835	-0.0617332	NA	NA	NA	NA	1	1	1	1	1.00512	0.491808	0.452526	0.961593
HM030824.1	Aplysia californica adenylyl cyclase (AplD), mRNA	Maintenance	-0.352251	-0.128636	0.00495309	0.00987766	0.190578	NA	NA	NA	0.00327171	1	1	1	0.0947401	0.513879	4.49426	4.49821
EB334773.1	PREDICTED: Aplysia californica ADP-ribosylation factor-like protein 14-like (LOC101845811),mRNA	Unregulated	-0.233317	-0.128578	-0.0645849	0.00364984	1.00066	NA	NA	NA	0.598548	1	1	1	0.208194	0.509976	1.47658	3.63514
EB279215.1	Transcribed locus	Unregulated	-0.156929	-0.128549	0.092572	0.019358	NA	NA	NA	NA	1	1	1	1	0.409882	0.483058	0.610762	0.936928
7.UF_CU.6650.C1	sterile alpha and TIR motif-containing protein 1-like	Unregulated	0.0158174	-0.128425	0.0620818	-0.0594422	NA	NA	NA	NA	1	1	1	1	3.09038	0.509045	1.47008	1.56401
EB248602.1	Transcribed locus	Unregulated	-0.0685761	-0.12838	-0.0059513	0.0347207	NA	NA	NA	NA	1	1	1	1	0.600305	0.475687	0.683822	0.662337
EB293575.1	PREDICTED: Aplysia californica HHIP-like protein 1-like (LOC101846760), mRNA	Unregulated	0.0503033	-0.128308	0.070191	0.163915	NA	NA	NA	NA	1	1	1	1	0.537626	0.523454	0.536139	0.51368
EB254554.1	PREDICTED: Aplysia californica dmX-like protein 2-like (LOC101847815), mRNA	Unregulated	0.130907	-0.12826	0.0166984	0.0578874	NA	NA	NA	NA	1	1	1	1	0.47275	0.478734	0.763258	0.67597
EB259970.1	PREDICTED: Aplysia californica mediator of RNA polymerase II transcription subunit 15a-like(LOC101857539),tran	Unregulated	-0.105375	-0.128196	-0.0726379	-0.219431	NA	NA	NA	NA	1	1	1	1	0.502931	0.474182	0.54184	0.37658
FF066767.1	PREDICTED: Aplysia californica probable glutathione S-transferase 7-like (LOC101864486), mRNA	Unregulated	-0.127401	-0.12818	-0.0365706	0.0847948	NA	NA	NA	NA	1	1	1	1	0.487679	0.485135	0.897697	0.656887
U85585.1	Aplysia californica APGWamide (LOC100533336), mRNA	Unregulated	-0.0369058	-0.12814	-0.0484784	0.255664	NA	NA	NA	NA	1	1	1	1	0.535287	0.478377	0.529682	0.38472
EB309166.1	Transcribed locus	Unregulated	0.0219203	-0.128105	-0.121661	-0.0852042	NA	NA	NA	NA	1	1	1	1	0.687426	0.476461	0.488632	0.566695
EB334152.1	WD repeat domain phosphoinositide-interacting protein 4-like	Unregulated	-0.189618	-0.128061	-0.0106925	-0.0609285	NA	NA	NA	NA	1	1	1	1	0.309112	0.499469	1.76824	1.10907
FF067064.1	Transcribed locus	Unregulated	-0.0483244	-0.128026	0.0667259	0.0044298	NA	NA	NA	NA	1	1	1	1	0.639567	0.476283	0.600057	0.686645
GD200662.1	PREDICTED: Aplysia californica acyl-coenzyme A synthetase ACSM3, mitochondrial-like (LOC101854956), mRNA	Unregulated	0.000100985	-0.128026	0.0529038	-0.030345	NA	NA	NA	NA	1	1	1	1	1.19615	0.489831	0.917465	1.08649
EB247190.1	Transcribed locus	Unregulated	-0.18191	-0.127989	0.000561636	0.0237437	NA	NA	NA	NA	1	1	1	1	0.311629	0.506344	2.45179	2.21245
EB268146.1	PREDICTED: Aplysia californica SH2B adapter protein 1-like (LOC101864476), mRNA	Unregulated	-0.0910485	-0.127944	-0.0783552	0.269354	NA	NA	NA	NA	1	1	1	1	0.589752	0.481063	0.629832	0.269764
CK328540.1	Transcribed locus	Unregulated	-0.148473	-0.12792	0.00122224	-0.0915072	NA	NA	NA	NA	1	1	1	1	0.408348	0.509401	2.78911	0.841686
EB256359.1	PREDICTED: Aplysia californica microtubule-associated protein futsch-like (LOC101848616), mRNA	Unregulated	-0.169895	-0.127918	0.0635203	0.0176804	NA	NA	NA	NA	1	1	1	1	0.370048	0.490974	0.854514	1.18777
EB196067.1	Transcribed locus	Unregulated	-0.0282708	-0.127898	0.11587	0.0515905	NA	NA	NA	NA	1	1	1	1	1.26609	0.493974	0.546925	1.0389
EB326774.1	Transcribed locus	Maintenance	-0.30607	-0.127872	-0.000121286	-0.0482123	0.318491	NA	NA	NA	0.0572739	1	1	1	0.146227	0.509454	2.75883	1.74038
GD213569.1	PREDICTED: Aplysia californica calpain-A-like (LOC101852082), mRNA	Unregulated	0.12872	-0.127837	-0.0978053	-0.0802411	NA	NA	NA	NA	1	1	1	1	0.509227	0.509788	0.519046	0.522486
EB278981.1	PREDICTED: Aplysia californica uncharacterized LOC101860230 (LOC101860230), mRNA	Unregulated	-0.101867	-0.127793	0.0337503	-0.0742603	NA	NA	NA	NA	1	1	1	1	0.602815	0.49044	1.04403	0.766009
GD237239.1	PREDICTED: Aplysia californica uncharacterized LOC101860575 (LOC101860575), misc_RNA	Unregulated	-0.131705	-0.127772	0.23167	0.223037	NA	NA	NA	NA	1	1	1	1	0.47386	0.485408	0.292321	0.301547
EB339486.1	protein phosphatase methylesterase 1-like	Unregulated	-0.206876	-0.127728	-0.0371127	0.01062	1.43491	NA	NA	NA	0.743171	1	1	1	0.201134	0.544369	7.80254	15.6223
EZ114596.1	PREDICTED: Aplysia californica 60S ribosomal protein L4-like (LOC101848803), mRNA	Unregulated	-0.0291079	-0.127698	-0.0493535	-0.16162	NA	NA	NA	NA	1	1	1	1	0.794613	0.481656	0.728546	0.407706
EB205293.1	Transcribed locus	Unregulated	0.00160845	-0.127651	-0.0119288	-0.0408227	NA	NA	NA	NA	1	1	1	1	2.35257	0.50679	2.22259	1.70315
GD212878.1	PREDICTED: Aplysia californica transcriptional adapter 2-beta-like (LOC101858504), mRNA	Unregulated	-0.176711	-0.127628	-0.171803	-0.0513772	NA	NA	NA	NA	1	1	1	1	0.335779	0.501856	0.348384	1.26253
EB233776.1	PREDICTED: Aplysia californica cpG-binding protein-like (LOC101859037), transcript variant X2, mRNA	Unregulated	-0.106111	-0.127533	-0.0383685	-0.0428826	NA	NA	NA	NA	1	1	1	1	0.651744	0.506634	1.68399	1.61178
PEG003-C-202102-502	39S ribosomal protein L51, mitochondrial-like	Unregulated	-0.0518385	-0.127493	-0.00411514	0.0139408	NA	NA	NA	NA	1	1	1	1	1.2872	0.503263	1.87941	1.85421
EB241467.1	uncharacterized LOC101856836	Unregulated	-0.170225	-0.127348	0.0213593	0.0230566	NA	NA	NA	NA	1	1	1	1	0.36521	0.495309	1.25103	1.2573
EB238140.1	PREDICTED: Aplysia californica E3 ubiquitin-protein ligase Bre1-like (LOC101847437), mRNA	Unregulated	-0.0869265	-0.127338	0.14805	0.0277792	NA	NA	NA	NA	1	1	1	1	0.606011	0.482874	0.434591	0.803639
EB247677.1	Transcribed locus	Unregulated	-0.158975	-0.127335	0.121853	0.0244955	NA	NA	NA	NA	1	1	1	1	0.395724	0.493083	0.513886	1.14959
EB319391.1	Transcribed locus	Unregulated	-0.125587	-0.127319	-0.150795	0.0480903	NA	NA	NA	NA	1	1	1	1	0.507639	0.499577	0.411567	1.17725
EB336486.1	Transcribed locus	Unregulated	0.051097	-0.127193	-0.0445776	-0.0371661	NA	NA	NA	NA	1	1	1	1	0.716995	0.482278	0.730354	0.756248
EB255465.1	Transcribed locus	Maintenance	-0.361267	-0.127154	0.0803483	0.00301659	0.694709	NA	NA	NA	0.258544	1	1	1	0.249295	0.476242	0.551782	0.636949
FF073998.1	PREDICTED: Aplysia californica yorkie homolog (LOC101846626), transcript variant X2, mRNA	Unregulated	0.0795732	-0.127133	-0.0221713	0.0845757	NA	NA	NA	NA	1	1	1	1	0.633398	0.483541	0.812531	0.614663
GD240285.1	Transcribed locus	Unregulated	0.0535707	-0.127122	0.170189	-0.0151749	NA	NA	NA	NA	1	1	1	1	0.544237	0.476198	0.434897	0.562498
GD209721.1	TSA: Aplysia californica unique_EST_27, mRNA sequence	Unregulated	0.017169	-0.127075	0.0685353	-0.356468	NA	NA	NA	NA	1	1	1	1	0.595516	0.475588	0.549733	0.272002
EU369737.1	Aplysia californica glutamate receptor 8 (GluR8), mRNA	Unregulated	-0.346257	-0.127011	0.0435232	0.0525837	0.625057	NA	NA	NA	0.231574	1	1	1	0.231838	0.479426	0.668638	0.653196
GD208232.1	PREDICTED: Aplysia californica hornerin-like (LOC101846482), partial mRNA	Unregulated	-0.072384	-0.127007	0.0138889	0.00671439	NA	NA	NA	NA	1	1	1	1	1.04687	0.509453	2.11834	2.22664
EB301793.1	Transcribed locus	Unregulated	-0.270776	-0.126999	-0.263125	-0.0223932	2.01176	NA	NA	NA	0.759565	1	1	1	0.265646	0.483999	0.274262	0.822159
EB249985.1	PREDICTED: Aplysia californica cyclin-D1-binding protein 1 homolog (LOC101845719), mRNA	Unregulated	-0.237525	-0.126976	-0.166902	0.0584717	NA	NA	NA	NA	0.981555	1	1	1	0.261563	0.494975	0.376794	0.910253
EB331935.1	Transcribed locus	Unregulated	-0.0791419	-0.126921	-0.00651279	-0.106688	NA	NA	NA	NA	1	1	1	1	0.914552	0.507746	1.99639	0.636622
EB316937.1	Transcribed locus	Unregulated	-0.0911401	-0.126839	-0.0355937	0.0413313	NA	NA	NA	NA	1	1	1	1	0.550798	0.478479	0.655699	0.650483
EB331426.1	Transcribed locus	Unregulated	-0.214615	-0.12683	0.178777	-0.228696	NA	NA	NA	NA	1	1	1	1	0.393518	0.476375	0.42611	0.382346
EB301935.1	PREDICTED: Aplysia californica uncharacterized LOC101860495 (LOC101860495), mRNA	Unregulated	-0.119683	-0.126829	-0.149316	-0.00619048	NA	NA	NA	NA	1	1	1	1	0.559549	0.51389	0.407034	2.57945
GD230573.1	PREDICTED: Aplysia californica uncharacterized LOC101860221 (LOC101860221), mRNA	Unregulated	-0.125233	-0.126784	0.0287733	0.0919603	NA	NA	NA	NA	1	1	1	1	0.486468	0.485728	0.525803	0.504136
EB340928.1	PREDICTED: Aplysia californica protein phosphatase 1 regulatory subunit 3B-like (LOC101851214), transcript varia	Unregulated	-0.173306	-0.126778	0.103304	-0.184932	NA	NA	NA	NA	1	1	1	1	0.398397	0.479839	0.529975	0.382075
EB254680.1	PREDICTED: Aplysia californica uncharacterized LOC101849484 (LOC101849484), transcript variant X4, mRNA	Unregulated	-0.217265	-0.126764	0.0574844	0.0168246	NA	NA	NA	NA	1	1	1	1	0.364866	0.476565	0.581006	0.623213
EB265672.1	MAGUK p55 subfamily member 5-like, transcript variant X10	Unregulated	-0.0425169	-0.126696	-0.0385363	0.129422	NA	NA	NA	NA	1	1	1	1	0.613805	0.477092	0.614877	0.472794
CK322877.1	Transcribed locus	Unregulated	-0.0290341	-0.126641	0.0524907	0.140386	NA	NA	NA	NA	1	1	1	1	0.583924	0.476103	0.56299	0.459349
FF070075.1	PREDICTED: Aplysia californica baculoviral IAP repeat-containing protein 3-like (LOC101853352), transcript varia	Unregulated	-0.25173	-0.126634	0.115857	0.0383189	NA	NA	NA	NA	1	1	1	1	0.285985	0.484395	0.512529	0.7688
EB252632.1	Transcribed locus	Unregulated	-0.0647634	-0.126632	-0.108743	0.0482475	NA	NA	NA	NA	1	1	1	1	0.811553	0.493261	0.562705	0.920396
EB240913.1	Transcribed locus	Unregulated	-0.032352	-0.126604	-0.153077	0.0724047	NA	NA	NA	NA	1	1	1	1	0.526336	0.503602	0.494704	0.519573
EB322698.1	PREDICTED: Aplysia californica uncharacterized LOC101845042 (LOC101845042), transcript variant X2, mRNA	Unregulated	-0.048862	-0.126525	-0.0533158	-0.13831	NA	NA	NA	NA	1	1	1	1	1.57861	0.514285	1.44848	0.453487
EB335528.1	PREDICTED: Aplysia californica intraflagellar transport protein 52 homolog (LOC101863845), mRNA	Unregulated	-0.101879	-0.126463	-0.0151167	-0.0937326	NA	NA	NA	NA	1	1	1	1	0.719289	0.51821	2.63086	0.812335
EB241872.1	Transcribed locus	Unregulated	0.386754	-0.126425	-0.147353	-0.397309	NA	NA	NA	NA	1	1	1	1	0.462621	0.542771	0.539691	0.459335
GD222314.1	PREDICTED: Aplysia californica synaptotagmin-16-like (LOC101861571), mRNA	Unregulated	-0.00604052	-0.126362	-0.0840229	0.0652407	NA	NA	NA	NA	1	1	1	1	1.33533	0.499209	0.731333	0.886844
EB337166.1	Transcribed locus	Unregulated	-0.0368921	-0.126326	-0.0119895	-0.242347	NA	NA	NA	NA	1	1	1	1	0.523025	0.489072	0.52613	0.425328
EB252333.1	PREDICTED: Aplysia californica cell division cycle protein 27 homolog (LOC101863903), mRNA	Unregulated	-0.125698	-0.126252	-0.0670302	0.0227106	NA	NA	NA	NA	1	1	1	1	0.501986	0.499578	0.863367	1.25239
EB241929.1	PREDICTED: Aplysia californica mitochondrial inner membrane protein COX18-like (LOC101845255), mRNA	Unregulated	-0.193648	-0.126227	-0.0260274	0.0354829	NA	NA	NA	NA	1	1	1	1	0.341407	0.490237	0.91224	0.885279
GD221588.1	PREDICTED: Aplysia californica copine-3-like (LOC101858951), transcript variant X1, mRNA	Unregulated	-0.0366734	-0.126178	-0.14397	0.0521965	NA	NA	NA	NA	1	1	1	1	3.29182	0.533665	0.422128	2.32517
EB253023.1	PREDICTED: Aplysia californica dual specificity protein phosphatase 22-A-like (LOC101847801), transcript variant	Unregulated	-0.216429	-0.126148	-0.117791	0.0204291	NA	NA	NA	NA	0.963987	1	1	1	0.235716	0.524039	0.58384	2.97046
EB350913.1	Transcribed locus	Maintenance	-0.343382	-0.126146	-0.147063	0.104584	0.358766	NA	NA	NA	0.0580543	1	1	1	0.164504	0.499352	0.426997	0.600302
EB347188.1	PREDICTED: Aplysia californica WD repeat and FYVE domain-containing protein 3-like (LOC101849526), transcript va	Unregulated	0.00269768	-0.126129	0.00217396	-0.0698409	NA	NA	NA	NA	1	1	1	1	6.06813	0.538219	5.84418	1.67217
EB218354.1	PREDICTED: Aplysia californica transmembrane 9 superfamily member 2-like (LOC101864462), mRNA	Unregulated	-0.0557895	-0.126119	-0.0357602	0.197444	NA	NA	NA	NA	1	1	1	1	0.538208	0.525536	0.541279	0.5051
EB219714.1	Transcribed locus	Unregulated	0.0342457	-0.126002	-0.0783561	0.0443658	NA	NA	NA	NA	1	1	1	1	0.9283	0.492343	0.688381	0.875212
EB293139.1	Transcribed locus	Unregulated	-0.0328633	-0.125965	0.028626	0.0257444	NA	NA	NA	NA	1	1	1	1	1.68652	0.512521	1.72275	1.79886
CK322996.1	COUP transcription factor 2-like	Unregulated	-0.0278824	-0.125911	-0.153519	0.0657537	NA	NA	NA	NA	1	1	1	1	0.825719	0.487443	0.422233	0.691935
FF074914.1	PREDICTED: Aplysia californica mitochondrial pyruvate carrier 2-like (LOC101849418), mRNA	Unregulated	-0.0494422	-0.125866	-0.320959	0.0325696	NA	NA	NA	NA	1	1	1	1	0.529468	0.480356	0.346594	0.535601
EB249124.1	Transcribed locus	Unregulated	0.0401224	-0.125848	-0.17732	0.0712362	NA	NA	NA	NA	1	1	1	1	0.551416	0.477568	0.429168	0.529004
FF064133.1	Transcribed locus	Unregulated	-0.0205476	-0.125825	-0.00916959	-0.000754662	NA	NA	NA	NA	1	1	1	1	2.65216	0.522903	2.80181	2.92723
EB258913.1	Transcribed locus	Unregulated	-0.00486457	-0.125748	-0.113099	0.279735	NA	NA	NA	NA	1	1	1	1	0.71597	0.481745	0.5077	0.283337
EB231631.1	Transcribed locus	Unregulated	-0.112217	-0.12572	0.00478148	-0.089189	NA	NA	NA	NA	1	1	1	1	0.649584	0.532437	4.01506	0.966893
EB277359.1	Transcribed locus	Unregulated	-0.039756	-0.125707	0.00907902	-0.0405095	NA	NA	NA	NA	1	1	1	1	1.2731	0.506538	1.51953	1.25857
EB288231.1	PREDICTED: Aplysia californica uncharacterized LOC101846141 (LOC101846141), transcript variant X2, mRNA	Unregulated	-0.117756	-0.125588	-0.0011547	0.0501874	NA	NA	NA	NA	1	1	1	1	0.646635	0.557695	10.8362	3.99567
EB227752.1	calmodulin-like	Unregulated	0.0284778	-0.125574	-0.0865288	-0.04437	NA	NA	NA	NA	1	1	1	1	0.885541	0.491017	0.629186	0.821481
EB253108.1	PREDICTED: Aplysia californica arrestin domain-containing protein 3-like (LOC101853156), mRNA	Unregulated	0.0514474	-0.125487	-0.0160788	-0.00591983	NA	NA	NA	NA	1	1	1	1	1.19981	0.510211	1.61575	1.70224
EB237545.1	Transcribed locus	Unregulated	-0.0751465	-0.125462	-0.00105524	0.0680907	NA	NA	NA	NA	1	1	1	1	0.707969	0.49391	0.9956	0.743913
EB231889.1	Transcribed locus	Unregulated	-0.0417168	-0.125402	-0.0833628	-0.044496	NA	NA	NA	NA	1	1	1	1	1.04201	0.500719	0.715448	1.01636
FF073278.1	Transcribed locus	Unregulated	-0.0130945	-0.12536	0.0161003	-0.0313444	NA	NA	NA	NA	1	1	1	1	1.48234	0.507103	1.43471	1.32574
EB282262.1	H(+)/Cl(-) exchange transporter 7-like	Unregulated	-0.169945	-0.125351	-0.271709	0.120148	NA	NA	NA	NA	1	1	1	1	0.424533	0.477749	0.333082	0.484361
EB228868.1	PREDICTED: Aplysia californica polyglutamine-binding protein 1-like (LOC101848182), mRNA	Unregulated	0.0111599	-0.125344	0.0981925	-0.0668224	NA	NA	NA	NA	1	1	1	1	1.08591	0.497029	0.607579	0.785391
FF064512.1	PREDICTED: Aplysia californica hexokinase type 2-like (LOC101857797), mRNA	Unregulated	-0.223719	-0.125292	0.0466732	0.0751763	NA	NA	NA	NA	1	1	1	1	0.378232	0.4777	0.559127	0.534204
EB326184.1	PREDICTED: Aplysia californica actin-related protein 8-like (LOC101849441), mRNA	Unregulated	-0.220312	-0.12527	-0.00384152	-0.0651893	NA	NA	NA	NA	1	1	1	1	0.33629	0.483416	0.724182	0.628527
EB232151.1	PREDICTED: Aplysia californica E3 ubiquitin-protein ligase FANCL-like (LOC101858406), transcript variant X8, mRN	Maintenance	-0.245736	-0.125256	0.0355856	-0.091355	0.624455	NA	NA	NA	0.383067	1	1	1	0.189467	0.534703	2.7223	0.918309
EB275994.1	Transcribed locus	Unregulated	-0.258801	-0.125254	-0.146034	0.0381773	NA	NA	NA	NA	0.936898	1	1	1	0.277596	0.488356	0.438832	0.776976
EB348875.1	Transcribed locus	Unregulated	-0.137212	-0.125131	0.160217	-0.0920541	NA	NA	NA	NA	1	1	1	1	0.458491	0.490199	0.407888	0.596751
EB219914.1	Transcribed locus	Unregulated	-0.258205	-0.125121	-0.0915364	0.0427776	0.385588	NA	NA	NA	0.157336	1	1	1	0.156642	0.549699	1.03631	3.54503
EB252921.1	PREDICTED: Aplysia californica U4/U6 small nuclear ribonucleoprotein Prp31-like (LOC101862149), mRNA	Unregulated	-0.144312	-0.125116	0.0294884	-0.0190444	NA	NA	NA	NA	1	1	1	1	0.450241	0.479528	0.622572	0.633652
GD230508.1	PREDICTED: Aplysia californica microtubule-associated protein futsch-like (LOC101853783), misc_RNA	Unregulated	0.174099	-0.125097	0.0762511	-0.00496683	NA	NA	NA	NA	1	1	1	1	0.459229	0.487545	0.511287	0.527947
EB254555.1	PREDICTED: Aplysia californica microtubule-associated protein futsch-like (LOC101852969), mRNA	Unregulated	0.0655084	-0.125074	-0.230387	0.266655	NA	NA	NA	NA	1	1	1	1	0.534064	0.522252	0.490494	0.47563
EB256745.1	PREDICTED: Aplysia californica E3 ubiquitin-protein ligase HECTD3-like (LOC101848625), mRNA	Unregulated	-0.159264	-0.125017	0.107973	-0.0162081	NA	NA	NA	NA	1	1	1	1	0.374741	0.521376	0.63643	2.18683
EB257425.1	PREDICTED: Aplysia californica netrin receptor UNC5B-like (LOC101848804), mRNA	Unregulated	-0.283215	-0.124983	-0.233687	0.0211235	NA	NA	NA	NA	1	1	1	1	0.322794	0.478213	0.363728	0.590165
EB293258.1	Transcribed locus	Unregulated	-0.215643	-0.12498	-0.0225597	-0.0275542	1.8387	NA	NA	NA	0.789543	1	1	1	0.214729	0.548187	4.88629	4.58802
EB287492.1	PREDICTED: Aplysia californica uncharacterized LOC101863157 (LOC101863157), mRNA	Unregulated	-0.0896817	-0.12497	0.122131	0.0152993	NA	NA	NA	NA	1	1	1	1	0.587785	0.487555	0.49426	0.795487
EB251195.1	PREDICTED: Aplysia californica uncharacterized LOC101859741 (LOC101859741), mRNA	Unregulated	-0.130792	-0.124952	-0.110361	-0.190573	NA	NA	NA	NA	1	1	1	1	0.493676	0.529648	0.64077	0.285397
EB335448.1	PREDICTED: Aplysia californica microtubule-associated protein futsch-like (LOC101848349), mRNA	Unregulated	-0.0821347	-0.124894	0.117081	0.0413325	NA	NA	NA	NA	1	1	1	1	0.624234	0.489405	0.510149	0.769033
EB343720.1	zinc finger protein 543-like, transcript variant X2	Unregulated	-0.197847	-0.124875	-0.0173841	-0.0161489	NA	NA	NA	NA	1	1	1	1	0.296575	0.513754	1.63222	1.67048
EB278787.1	PREDICTED: Aplysia californica fructose-2,6-bisphosphatase TIGAR-like (LOC101850085), mRNA	Unregulated	-0.119792	-0.124864	0.0108832	-0.0554975	NA	NA	NA	NA	1	1	1	1	0.58367	0.541515	4.29735	2.04498
CK323068.1	PREDICTED: Aplysia californica CREB-regulated transcription coactivator 1-like (LOC101849979), transcript varian	Unregulated	-0.109459	-0.124854	0.0286038	0.0949618	NA	NA	NA	NA	1	1	1	1	0.50644	0.48031	0.630566	0.531693
EB332853.1	Transcribed locus	Unregulated	-0.119805	-0.124823	0.230379	-0.067291	NA	NA	NA	NA	1	1	1	1	0.486297	0.479035	0.357837	0.562728
GD235183.1	Transcribed locus	Unregulated	0.0656153	-0.124807	-0.204375	-0.0390185	NA	NA	NA	NA	1	1	1	1	0.555674	0.478532	0.388658	0.582279
EB306302.1	Transcribed locus	Unregulated	-0.25986	-0.12479	0.105314	0.0810438	NA	NA	NA	NA	0.96339	1	1	1	0.282907	0.487806	0.53842	0.613329
EB194674.1	PREDICTED: Aplysia californica uncharacterized LOC101860255 (LOC101860255), mRNA	Unregulated	-0.0208443	-0.124767	-0.0186539	0.0219939	NA	NA	NA	NA	1	1	1	1	1.05377	0.498984	1.04528	1.0451
BF707604.1	PREDICTED: Aplysia californica chromobox protein homolog 1-like (LOC101860376), mRNA	Unregulated	0.0458	-0.124758	0.0627935	0.247514	NA	NA	NA	NA	1	1	1	1	0.528394	0.482151	0.520305	0.396255
GD209917.1	Transcribed locus	Unregulated	-0.117488	-0.12471	-0.0127181	-0.0889721	NA	NA	NA	NA	1	1	1	1	0.533654	0.503526	1.20089	0.683682
EB297781.1	PREDICTED: Aplysia californica formin-J-like (LOC101851333), mRNA	Unregulated	0.0200786	-0.124636	0.0555751	-0.0175056	NA	NA	NA	NA	1	1	1	1	0.923323	0.494368	0.773672	0.926432
EB341318.1	PREDICTED: Aplysia californica diacylglycerol kinase zeta-like (LOC101851756), mRNA	Unregulated	-0.0729089	-0.124605	-0.0165197	0.0456139	NA	NA	NA	NA	1	1	1	1	0.603865	0.484162	0.704601	0.665273
EB338568.1	PREDICTED: Aplysia californica FMRFamide receptor-like (LOC101858807), transcript variant X2, mRNA	Unregulated	-0.00483372	-0.124584	-0.10736	-0.0567965	NA	NA	NA	NA	1	1	1	1	0.590188	0.478609	0.499517	0.55873
EB232266.1	PREDICTED: Aplysia californica hornerin-like (LOC101845921), mRNA	Unregulated	0.118846	-0.124577	-0.363406	0.133023	NA	NA	NA	NA	1	1	1	1	0.586844	0.586649	0.534935	0.585497
EB232510.1	PREDICTED: Aplysia californica uncharacterized LOC101857558 (LOC101857558), transcript variant X1, mRNA	Unregulated	-0.0828864	-0.124567	0.133828	0.00885921	NA	NA	NA	NA	1	1	1	1	0.52261	0.478581	0.468924	0.570508
EB348888.1	Transcribed locus	Unregulated	-0.191257	-0.124556	0.00862759	0.0350574	NA	NA	NA	NA	1	1	1	1	0.271776	0.541508	4.01277	2.93817
EB252966.1	Transcribed locus	Unregulated	-0.000678187	-0.124543	0.142398	0.00529738	NA	NA	NA	NA	1	1	1	1	0.909523	0.49304	0.445646	0.904726
EB342282.1	Transcribed locus	Unregulated	-0.223029	-0.124377	-0.0387802	-0.0613085	1.41416	NA	NA	NA	0.720238	1	1	1	0.214172	0.544736	2.82272	1.77911
EB324149.1	PREDICTED: Aplysia californica telomerase protein component 1-like (LOC101863560), mRNA	Unregulated	-0.0178795	-0.12436	0.0872829	-0.0517496	NA	NA	NA	NA	1	1	1	1	13.4908	0.580221	1.43809	4.74196
EB243475.1	Transcribed locus	Unregulated	-0.0690399	-0.124224	0.170868	0.145373	NA	NA	NA	NA	1	1	1	1	0.75389	0.499207	0.377467	0.435623
EB213126.1	Transcribed locus	Unregulated	-0.184393	-0.124185	0.0445626	-0.063031	NA	NA	NA	NA	1	1	1	1	0.322315	0.517022	1.28791	1.04644
EB339639.1	Aplysia californica glutamate receptor 8 (GluR8), mRNA	Unregulated	-0.352359	-0.124179	0.0537768	0.0729025	0.707985	NA	NA	NA	0.277716	1	1	1	0.24834	0.481731	0.603703	0.573667
EB334664.1	Transcribed locus	Unregulated	-0.0776428	-0.124153	-0.017242	0.123942	NA	NA	NA	NA	1	1	1	1	0.773181	0.507063	1.22699	0.50793
EB232955.1	PREDICTED: Aplysia californica golgin subfamily A member 5-like (LOC101845925), transcript variant X2, mRNA	Unregulated	-0.167325	-0.124142	0.105589	0.0071487	NA	NA	NA	NA	1	1	1	1	0.33502	0.54226	0.712236	3.82765
EB249027.1	Transcribed locus	Unregulated	-0.139767	-0.123993	-0.240349	-0.0115837	NA	NA	NA	NA	1	1	1	1	0.454126	0.486464	0.315371	0.73234
EB197165.1	Transcribed locus	Unregulated	-0.0784748	-0.123955	-0.112726	-0.160728	NA	NA	NA	NA	1	1	1	1	0.549555	0.480477	0.496742	0.43025
EB306086.1	Transcribed locus	Unregulated	-0.154049	-0.123955	-0.112208	0.0245465	NA	NA	NA	NA	1	1	1	1	0.423584	0.49	0.519861	0.77946
EB230431.1	PREDICTED: Aplysia californica spartin-like (LOC101849873), transcript variant X1, mRNA	Unregulated	0.122887	-0.123856	0.00633353	-0.0745922	NA	NA	NA	NA	1	1	1	1	0.521319	0.516393	1.58452	0.879819
EB280082.1	PREDICTED: Aplysia californica serine/threonine-protein kinase Nek4-like (LOC101861468), mRNA	Unregulated	-0.078614	-0.123794	-0.0465405	-0.0670125	NA	NA	NA	NA	1	1	1	1	2.12279	0.595901	6.81323	3.20867
FF061091.1	PREDICTED: Aplysia californica perlucin-like (LOC101849423), mRNA	Unregulated	-0.0721901	-0.123731	-0.0529188	0.0783837	NA	NA	NA	NA	1	1	1	1	0.55066	0.480131	0.571458	0.542109
EB268701.1	PREDICTED: Aplysia californica tyrosine-protein phosphatase Lar-like (LOC101860678), mRNA	Unregulated	-0.00181805	-0.123708	-0.310829	0.174994	NA	NA	NA	NA	1	1	1	1	0.526584	0.500329	0.416579	0.478985
FF062400.1	1-acyl-sn-glycerol-3-phosphate acyltransferase alpha-like	Unregulated	-0.00872319	-0.123683	0.0325016	-0.0468644	NA	NA	NA	NA	1	1	1	1	2.89148	0.53678	2.23843	1.82473
EB233178.1	Transcribed locus	Unregulated	-0.170232	-0.12363	0.105019	0.0637552	NA	NA	NA	NA	1	1	1	1	0.334876	0.537448	0.688093	1.36704
EB243504.1	PREDICTED: Aplysia californica uncharacterized LOC101864305 (LOC101864305), mRNA	Unregulated	-0.259293	-0.12359	-0.0015039	0.0048983	0.91047	NA	NA	NA	0.522284	1	1	1	0.221087	0.51664	1.54774	1.56825
EB244636.1	PREDICTED: Aplysia californica protein Red-like (LOC101849047), mRNA	Unregulated	-0.116271	-0.123578	0.0755682	0.00246092	NA	NA	NA	NA	1	1	1	1	0.488449	0.479724	0.534865	0.584272
EB254731.1	Transcribed locus	Unregulated	-0.157204	-0.123576	-0.230379	0.060245	NA	NA	NA	NA	1	1	1	1	0.422317	0.487339	0.325654	0.644289
EB305141.1	PREDICTED: Aplysia californica transcription termination factor 2-like (LOC101849956), mRNA	Unregulated	-0.0515385	-0.123547	0.025949	-0.0225391	NA	NA	NA	NA	1	1	1	1	0.867336	0.502237	0.991509	1.01631
FF065144.1	Transcribed locus	Unregulated	-0.15102	-0.12353	-0.0231686	0.182761	NA	NA	NA	NA	1	1	1	1	0.415796	0.508934	1.17551	0.342454
EB291675.1	Transcribed locus	Unregulated	0.0599671	-0.123479	0.128689	-0.0330751	NA	NA	NA	NA	1	1	1	1	1.73684	0.548369	0.51059	2.9381
EB265384.1	PREDICTED: Aplysia californica uncharacterized LOC101856247 (LOC101856247), mRNA	Unregulated	0.00633944	-0.123407	-0.057619	-0.135952	NA	NA	NA	NA	1	1	1	1	0.589888	0.480047	0.556334	0.464867
EB234892.1	PREDICTED: Aplysia californica uncharacterized LOC101859089 (LOC101859089), transcript variant X1, mRNA	Unregulated	0.02869	-0.123356	-0.113621	0.0434185	NA	NA	NA	NA	1	1	1	1	1.85511	0.528779	0.588967	1.55003
EB237407.1	PREDICTED: Aplysia californica uncharacterized LOC101861938 (LOC101861938), misc_RNA	Unregulated	-0.196533	-0.123313	-0.093211	-0.00201942	NA	NA	NA	NA	1	1	1	1	0.23894	0.572661	1.04964	8.45312
EB232056.1	PREDICTED: Aplysia californica uncharacterized LOC101856716 (LOC101856716), misc_RNA	Unregulated	-0.154765	-0.123289	0.0270562	0.0536684	NA	NA	NA	NA	1	1	1	1	0.418247	0.495491	0.834272	0.749499
EB288811.1	Transcribed locus	Immediate	-0.0599316	-0.123274	-0.0753268	-0.0377161	NA	NA	NA	NA	1	1	1	1	0.712313	0.494302	0.64942	0.789385
EB195888.1	PREDICTED: Aplysia californica transcription factor BTF3 homolog 4-like (LOC101854978), transcript variant X4, m	Unregulated	0.0654168	-0.12327	0.0169735	-0.00233291	NA	NA	NA	NA	1	1	1	1	0.705774	0.495792	0.86132	0.885219
EB244947.1	Transcribed locus	Maintenance	-0.357196	-0.123181	-0.111987	-0.102011	0.674898	NA	NA	NA	0.250953	1	1	1	0.244465	0.483529	0.502511	0.520995
EB288933.1	Transcribed locus	Unregulated	-0.0367624	-0.123153	0.286525	0.158955	NA	NA	NA	NA	1	1	1	1	0.632628	0.483553	0.296265	0.42764
EB251198.1	PREDICTED: Aplysia californica serine/threonine-protein kinase WNK1-like (LOC101860627), transcript variantX3,	Unregulated	0.0214551	-0.123138	-0.0127278	0.00766379	NA	NA	NA	NA	1	1	1	1	2.5782	0.539727	2.6933	2.82467
GD200449.1	Transcribed locus	Unregulated	0.00861834	-0.123022	0.140766	0.0243727	NA	NA	NA	NA	1	1	1	1	2.20854	0.531844	0.443117	1.97969
EB348147.1	uncharacterized LOC101846843	Unregulated	0.0861785	-0.123019	0.131148	0.0377845	NA	NA	NA	NA	1	1	1	1	0.665787	0.504198	0.476786	0.946659
GD204626.1	PREDICTED: Aplysia californica alpha-ketoglutarate-dependent dioxygenase alkB homolog 6-like (LOC101848461), tra	Unregulated	-0.0641489	-0.123	0.121887	-0.0287811	NA	NA	NA	NA	1	1	1	1	1.10608	0.527557	0.533015	1.7009
EB212290.1	PREDICTED: Aplysia californica flocculation protein FLO11-like (LOC101862433), mRNA	Unregulated	-0.0403107	-0.122999	0.0171696	0.0079369	NA	NA	NA	NA	1	1	1	1	3.2545	0.562079	4.79407	5.37078
EB221403.1	Transcribed locus	Unregulated	-0.164727	-0.122996	0.0424515	0.130141	NA	NA	NA	NA	1	1	1	1	0.372093	0.519088	1.21663	0.486874
BF707783.1	Transcribed locus	Unregulated	-0.0526063	-0.122966	0.0752438	0.0642684	NA	NA	NA	NA	1	1	1	1	1.21043	0.524001	0.899978	1.04257
EB231737.1	Transcribed locus	Unregulated	-0.219218	-0.122961	-0.0238051	-0.143476	NA	NA	NA	NA	1	1	1	1	0.32804	0.491433	0.757496	0.44562
EB243164.1	Transcribed locus	Unregulated	-0.131391	-0.122951	0.0181653	-0.0207656	NA	NA	NA	NA	1	1	1	1	0.489461	0.540962	2.5855	2.5772
EB199872.1	PREDICTED: Aplysia californica polyadenylate-binding protein-interacting protein 2-like (LOC101860827), mRNA	Unregulated	-0.0607959	-0.12289	0.0689592	0.0894955	NA	NA	NA	NA	1	1	1	1	1.29222	0.535209	1.12177	0.828124
GD239032.1	patatin-like phospholipase domain-containing protein 7	Unregulated	-0.0872497	-0.122845	0.07513	0.28645	NA	NA	NA	NA	1	1	1	1	0.539175	0.482537	0.556443	0.304947
EB237082.1	Transcribed locus	Unregulated	-0.191685	-0.122844	0.122402	0.0470997	NA	NA	NA	NA	1	1	1	1	0.291767	0.536288	0.53829	1.61209
EB248531.1	Transcribed locus	Unregulated	-0.0500523	-0.122787	-0.0540683	-0.020775	NA	NA	NA	NA	1	1	1	1	0.699432	0.491543	0.682653	0.763142
CK323494.1	trichohyalin-like	Unregulated	0.0125262	-0.122759	0.146881	-0.223129	NA	NA	NA	NA	1	1	1	1	0.528898	0.487523	0.473953	0.426876
EB301925.1	Transcribed locus	Unregulated	-0.0442375	-0.122755	-0.0500843	-0.0230757	NA	NA	NA	NA	1	1	1	1	2.88026	0.562626	2.46043	4.33482
EB236775.1	Transcribed locus	Unregulated	-0.0305777	-0.122735	-0.0289444	-0.298092	NA	NA	NA	NA	1	1	1	1	0.636042	0.484009	0.633357	0.287616
EB230652.1	Transcribed locus	Unregulated	-0.26283	-0.122727	0.028445	-0.0327917	NA	NA	NA	NA	1	1	1	1	0.295453	0.488425	0.696676	0.694379
MCC014-F-028464-501	Not Annotated	Unregulated	0.095268	-0.122715	-0.663682	0.00475568	NA	NA	NA	NA	1	1	1	1	0.547312	0.542913	0.355319	0.555283
EB290816.1	PREDICTED: Aplysia californica uncharacterized LOC101857239 (LOC101857239), transcript variant X1, mRNA	Unregulated	-0.162295	-0.122695	-0.0701714	-0.00743961	NA	NA	NA	NA	1	1	1	1	0.367658	0.532537	1.04859	2.12877
EB249842.1	Transcribed locus	Unregulated	-0.130771	-0.122686	-0.0128386	0.0248422	NA	NA	NA	NA	1	1	1	1	0.489811	0.53461	2.15697	2.00984
EB245855.1	chromodomain-helicase-DNA-binding protein 1-like, transcript variant X1	Unregulated	-0.153752	-0.122683	0.0659062	-0.0954894	NA	NA	NA	NA	1	1	1	1	0.395872	0.530391	1.08196	0.729913
GD215075.1	canalicular multispecific organic anion transporter 1-like, transcript variant X2	Unregulated	-0.119784	-0.122642	0.102595	0.179999	NA	NA	NA	NA	1	1	1	1	0.483559	0.480697	0.500339	0.425374
EB289869.1	Transcribed locus	Unregulated	-0.353809	-0.12261	0.0788854	-0.0126516	0.658805	NA	NA	NA	0.244698	1	1	1	0.24052	0.485593	0.569405	0.670327
EB233936.1	PREDICTED: Aplysia californica uncharacterized LOC101863616 (LOC101863616), mRNA	Unregulated	-0.124143	-0.122582	0.0204266	-0.160687	NA	NA	NA	NA	1	1	1	1	0.502712	0.508346	1.07583	0.394786
EB246998.1	Transcribed locus	Unregulated	-0.134205	-0.122557	0.055631	0.119833	NA	NA	NA	NA	1	1	1	1	0.466149	0.497961	0.741057	0.505928
EB256276.1	PREDICTED: Aplysia californica protein split ends-like (LOC101848332), mRNA	Unregulated	-0.0634414	-0.122548	0.135979	-0.0454508	NA	NA	NA	NA	1	1	1	1	0.584029	0.483766	0.462721	0.609722
EB244309.1	Transcribed locus, moderately similar to NP_113993.1 ankyrin 3, epithelial isoform 1 [Rattus norvegicus]	Unregulated	-0.0296359	-0.122542	0.27016	-0.056765	NA	NA	NA	NA	1	1	1	1	0.526556	0.487601	0.400272	0.519025
EB346890.1	PREDICTED: Aplysia californica vacuolar protein sorting-associated protein 33B-like (LOC101855285), transcript v	Unregulated	-0.00659737	-0.122531	0.0234403	0.00694714	NA	NA	NA	NA	1	1	1	1	1.61105	0.522665	1.46521	1.60093
EB341277.1	PREDICTED: Aplysia californica cytochrome P450 20A1-like (LOC101864116), mRNA	Unregulated	-0.0789027	-0.122524	0.00580909	-0.0513043	NA	NA	NA	NA	1	1	1	1	0.619607	0.493207	0.788861	0.706204
contig03913	Not Annotated	Unregulated	-0.26408	-0.122477	0.493397	0.190274	NA	NA	NA	NA	1	1	1	1	0.376209	0.482354	0.248632	0.429098
EB254880.1	Transcribed locus	Unregulated	-0.232477	-0.122475	-0.0404483	-0.0400336	1.13624	NA	NA	NA	0.64329	1	1	1	0.213937	0.548715	2.15767	2.21097
CK322346.1	PREDICTED: Aplysia californica TBC1 domain family member 10B-like (LOC101857130), transcript variant X1, mRNA	Unregulated	0.0564865	-0.122416	-0.00462534	0.162012	NA	NA	NA	NA	1	1	1	1	0.63628	0.488012	0.700976	0.417326
EB235446.1	Transcribed locus	Unregulated	-0.100092	-0.122409	-0.0717517	-0.0721124	NA	NA	NA	NA	1	1	1	1	0.761549	0.549898	1.23556	1.23963
EB251777.1	PREDICTED: Aplysia californica uncharacterized LOC101848467 (LOC101848467), mRNA	Unregulated	0.00488266	-0.122299	-0.2021	-0.163274	NA	NA	NA	NA	1	1	1	1	0.621863	0.615732	0.606528	0.610602
EB233723.1	PREDICTED: Aplysia californica group XV phospholipase A2-like (LOC101852165), transcript variant X2, mRNA	Unregulated	0.200144	-0.122215	-0.0707235	0.112564	NA	NA	NA	NA	1	1	1	1	0.408014	0.481148	0.528647	0.490659
EB293428.1	PREDICTED: Aplysia californica histone deacetylase complex subunit SAP30 homolog (LOC101862957), mRNA	Unregulated	-0.0559006	-0.122188	0.0495816	-0.0241845	NA	NA	NA	NA	1	1	1	1	1.69638	0.551666	1.87129	2.85465
EB230329.1	Transcribed locus	Unregulated	-0.103483	-0.122179	0.0217565	-0.0216459	NA	NA	NA	NA	1	1	1	1	0.733315	0.554873	3.11318	3.18776
EB252519.1	PREDICTED: Aplysia californica uncharacterized LOC101863705 (LOC101863705), mRNA	Unregulated	-0.152606	-0.122106	-0.0683347	-0.09305	NA	NA	NA	NA	1	1	1	1	0.391077	0.548919	1.26514	0.835177
EB272383.1	Transcribed locus	Unregulated	0.0174547	-0.122081	-0.049208	0.082745	NA	NA	NA	NA	1	1	1	1	0.752048	0.492116	0.68375	0.594422
contig00175	dystroglycan-like	Unregulated	0.0255675	-0.121949	-0.374633	0.115213	NA	NA	NA	NA	1	1	1	1	0.611322	0.483332	0.250841	0.493245
EB308240.1	PREDICTED: Aplysia californica uncharacterized LOC101858907 (LOC101858907), mRNA	Unregulated	-0.0327477	-0.121912	-0.0471558	0.0699663	NA	NA	NA	NA	1	1	1	1	1.27795	0.52159	1.10843	0.883301
EB282785.1	PREDICTED: Aplysia californica uncharacterized LOC101861959 (LOC101861959), transcript variant X1, mRNA	Unregulated	-0.0897255	-0.121869	0.0711954	-0.0309276	NA	NA	NA	NA	1	1	1	1	1.61405	0.634672	3.16519	16.8518
EB265185.1	PREDICTED: Aplysia californica regulator of G-protein signaling 7-like (LOC101854412), mRNA	Unregulated	-0.0205448	-0.121859	-0.474235	0.1395	NA	NA	NA	NA	1	1	1	1	0.53146	0.512728	0.370334	0.507285
EB244766.1	Transcribed locus	Unregulated	-0.170322	-0.121856	-0.0677599	0.0210781	NA	NA	NA	NA	1	1	1	1	0.334055	0.550163	1.27018	2.68658
GD223010.1	PREDICTED: Aplysia californica myoferlin-like (LOC101854069), mRNA	Unregulated	0.0432573	-0.121848	0.00962566	0.0517069	NA	NA	NA	NA	1	1	1	1	1.26317	0.526201	1.57038	1.1487
EB253842.1	PREDICTED: Aplysia californica uncharacterized LOC101862280 (LOC101862280), mRNA	Unregulated	0.117976	-0.121827	0.136363	0.0981349	NA	NA	NA	NA	1	1	1	1	0.487999	0.485621	0.476581	0.500242
EB321788.1	PREDICTED: Aplysia californica DNA methyltransferase 1-associated protein 1-like (LOC101861969), mRNA	Unregulated	-0.253032	-0.121771	0.0787483	-0.0442252	2.09452	NA	NA	NA	0.783404	1	1	1	0.251088	0.512082	0.724667	0.965517
EB247475.1	Transcribed locus	Unregulated	-0.0980983	-0.121755	0.179982	-0.0116768	NA	NA	NA	NA	1	1	1	1	0.586803	0.50301	0.367058	0.931975
EB221618.1	Transcribed locus	Unregulated	-0.0394977	-0.121737	-0.169409	-0.135743	NA	NA	NA	NA	1	1	1	1	0.654946	0.488113	0.409121	0.462336
EB311324.1	PREDICTED: Aplysia californica uncharacterized LOC101857990 (LOC101857990), mRNA	Unregulated	-0.0741019	-0.121713	-0.0313774	0.0116566	NA	NA	NA	NA	1	1	1	1	1.97365	0.601303	7.17065	11.1685
EB234072.1	uncharacterized LOC101851240	Unregulated	-0.0463266	-0.12167	-0.313035	0.145478	NA	NA	NA	NA	1	1	1	1	0.548999	0.538358	0.483651	0.533173
EB257907.1	PREDICTED: Aplysia californica rab9 effector protein with kelch motifs-like (LOC101854761),transcript variant X	Maintenance	-0.387841	-0.121631	0.24752	0.0529561	0.556255	NA	NA	NA	0.143198	1	1	1	0.230097	0.485356	0.332594	0.600451
EB236391.1	Transcribed locus	Unregulated	-0.194333	-0.121625	0.067479	-0.0187213	NA	NA	NA	NA	1	1	1	1	0.345348	0.501921	0.703317	0.890715
FF074074.1	PREDICTED: Aplysia californica zinc finger protein 143-like (LOC101858535), transcript variant X1, mRNA	Unregulated	0.0171539	-0.121584	-0.0236289	0.0127129	NA	NA	NA	NA	1	1	1	1	1.73049	0.53206	1.62238	1.75897
EB313306.1	Transcribed locus	Unregulated	-0.184561	-0.121582	0.0253616	0.228808	NA	NA	NA	NA	1	1	1	1	0.393796	0.486138	0.63917	0.345624
EB259895.1	Transcribed locus	Unregulated	-0.216444	-0.121572	0.105445	-0.0234045	NA	NA	NA	NA	1	1	1	1	0.284181	0.519064	0.596063	1.2425
EB295580.1	PREDICTED: Aplysia californica uncharacterized LOC101845224 (LOC101845224), mRNA	Unregulated	-0.0265332	-0.121516	-0.195742	0.0224201	NA	NA	NA	NA	1	1	1	1	0.801094	0.497702	0.35309	0.807421
EB231549.1	Transcribed locus	Unregulated	-0.210659	-0.121504	-0.0477884	0.15497	NA	NA	NA	NA	1	1	1	1	0.343063	0.493057	0.683103	0.425018
EB194316.1	uncharacterized LOC106011490	Unregulated	0.0954153	-0.121479	0.0976014	0.131234	NA	NA	NA	NA	1	1	1	1	0.559053	0.493314	0.551457	0.47157
EB259336.1	Transcribed locus	Unregulated	-0.190527	-0.121476	-0.155748	0.0560079	NA	NA	NA	NA	1	1	1	1	0.340016	0.509187	0.409708	0.83371
EB240985.1	PREDICTED: Aplysia californica WD repeat-containing protein 88-like (LOC101856499), mRNA	Unregulated	-0.0654795	-0.121413	-0.0179137	-0.132637	NA	NA	NA	NA	1	1	1	1	1.15978	0.54167	2.05799	0.480135
EB340467.1	PREDICTED: Aplysia californica serine/threonine-protein kinase Nek2-like (LOC101848992), transcript variantX4,	Maintenance	-0.22691	-0.12139	0.00308187	9.71903e-05	0.479466	NA	NA	NA	0.300035	1	1	1	0.163218	0.626841	20.9693	21.9578
EB258384.1	PREDICTED: Aplysia californica mediator of RNA polymerase II transcription subunit 19-like (LOC101845619), trans	Unregulated	-0.218405	-0.121353	0.00301209	-0.0275268	1.7485	NA	NA	NA	0.776283	1	1	1	0.215973	0.574423	5.03304	3.98927
EB321395.1	PREDICTED: Aplysia californica coiled-coil domain-containing protein 57-like (LOC101851661), mRNA	Unregulated	-0.178114	-0.121328	0.0804289	-0.0109236	NA	NA	NA	NA	1	1	1	1	0.25464	0.637196	2.11593	25.9153
GD195542.1	PREDICTED: Aplysia californica alpha-L-fucosidase-like (LOC101860281), mRNA	Unregulated	-0.0447465	-0.121198	0.0705441	-0.0697404	NA	NA	NA	NA	1	1	1	1	2.95403	0.578236	1.56755	1.61664
EB277299.1	Transcribed locus	Unregulated	0.0245264	-0.12115	-0.0380826	0.0199292	NA	NA	NA	NA	1	1	1	1	0.562451	0.482186	0.554142	0.563487
EB228583.1	PREDICTED: Aplysia californica serine/arginine repetitive matrix protein 2-like (LOC101845705), transcript varia	Unregulated	-0.140822	-0.121147	0.162833	0.012836	NA	NA	NA	NA	1	1	1	1	0.436572	0.589506	0.334879	6.84984
EB249241.1	PREDICTED: Aplysia californica NADH-cytochrome b5 reductase 2-like (LOC101855135), transcript variant X1, mRNA	Unregulated	0.0270419	-0.121139	0.0334665	0.0349062	NA	NA	NA	NA	1	1	1	1	0.849617	0.50199	0.820777	0.823161
EB231023.1	PREDICTED: Aplysia californica uncharacterized LOC101852238 (LOC101852238), misc_RNA	Unregulated	-0.014095	-0.121078	0.0196242	-0.0425442	NA	NA	NA	NA	1	1	1	1	1.49629	0.527637	1.42871	1.21493
[truncated: 24,090 more rows]
